# Supplementary material for: Single-cell RNA sequencing reveals the role of immune-related autophagy in spinal cord injury in rats
Source: Front Immunol. 2022 Sep 21;13:987344. doi: 10.3389/fimmu.2022.987344 (PMC9535363; doi:10.3389/fimmu.2022.987344)
Supplement: Supplementary file 2 [file Table_1.xlsx]

## Sheet: Sheet2
gene_name	p_val	avg_log2FC	pct.1	pct.2	p_val_adj	cluster	gene
Apoe	0	4.4046	0.986	0.639	0	Macrophages_Microglias	Apoe
C1qb	0	4.11873	0.795	0.257	0	Macrophages_Microglias	C1qb
C1qa	0	4.11063	0.762	0.211	0	Macrophages_Microglias	C1qa
C1qc	0	3.78359	0.729	0.159	0	Macrophages_Microglias	C1qc
Spp1	0	3.68526	0.924	0.463	0	Macrophages_Microglias	Spp1
Tmem176b	0	3.49096	0.854	0.189	0	Macrophages_Microglias	Tmem176b
Tmem176a	0	3.33683	0.83	0.185	0	Macrophages_Microglias	Tmem176a
Trem2	0	3.01173	0.902	0.1	0	Macrophages_Microglias	Trem2
Ctss	0	2.91452	0.976	0.314	0	Macrophages_Microglias	Ctss
Ccl4	0	2.88954	0.706	0.222	0	Macrophages_Microglias	Ccl4
NEWGENE-2134	0	2.85305	0.501	0.105	0	Macrophages_Microglias	NEWGENE-2134
Lgmn	0	2.82792	0.961	0.345	0	Macrophages_Microglias	Lgmn
Ctsb	0	2.69463	0.979	0.665	0	Macrophages_Microglias	Ctsb
Ctsd	0	2.69321	0.972	0.613	0	Macrophages_Microglias	Ctsd
Anxa3	0	2.67356	0.739	0.22	0	Macrophages_Microglias	Anxa3
Npc2	0	2.61994	0.984	0.581	0	Macrophages_Microglias	Npc2
Cd68	0	2.47476	0.884	0.183	0	Macrophages_Microglias	Cd68
ENSRNOG00000049075	0	2.37098	0.854	0.459	0	Macrophages_Microglias	ENSRNOG00000049075
Pltp	0	2.33286	0.836	0.129	0	Macrophages_Microglias	Pltp
RT1-DMa	0	2.28692	0.963	0.247	0	Macrophages_Microglias	RT1-DMa
Ctsz	0	2.2673	0.979	0.447	0	Macrophages_Microglias	Ctsz
Cst3	0	2.26392	0.969	0.644	0	Macrophages_Microglias	Cst3
Hmox1	0	2.23031	0.82	0.245	0	Macrophages_Microglias	Hmox1
Fabp4	0	2.17165	0.511	0.117	0	Macrophages_Microglias	Fabp4
Gpnmb	0	2.11548	0.905	0.412	0	Macrophages_Microglias	Gpnmb
Folr2	0	2.1035	0.83	0.073	0	Macrophages_Microglias	Folr2
Lgals3	0	2.05229	0.929	0.573	0	Macrophages_Microglias	Lgals3
Dpp7	0	2.04128	0.929	0.324	0	Macrophages_Microglias	Dpp7
Rgs10	0	1.97943	0.929	0.239	0	Macrophages_Microglias	Rgs10
Csf1r	0	1.94584	0.851	0.13	0	Macrophages_Microglias	Csf1r
Dnase2	0	1.927	0.917	0.246	0	Macrophages_Microglias	Dnase2
RGD1559482.1	0	1.92224	0.671	0.283	0	Macrophages_Microglias	RGD1559482.1
Psap	0	1.88919	0.971	0.631	0	Macrophages_Microglias	Psap
Fcgr3a	0	1.875	0.59	0.046	0	Macrophages_Microglias	Fcgr3a
Pld3	0	1.83283	0.744	0.234	0	Macrophages_Microglias	Pld3
RT1-DMb	0	1.83007	0.898	0.141	0	Macrophages_Microglias	RT1-DMb
Ctsa	0	1.82753	0.94	0.431	0	Macrophages_Microglias	Ctsa
Cep295nl	0	1.826	0.966	0.447	0	Macrophages_Microglias	Cep295nl
Fcrl2	0	1.7961	0.458	0.036	0	Macrophages_Microglias	Fcrl2
Grn	0	1.78943	0.967	0.558	0	Macrophages_Microglias	Grn
Cd83	0	1.78828	0.755	0.132	0	Macrophages_Microglias	Cd83
Aif1	0	1.77969	0.979	0.358	0	Macrophages_Microglias	Aif1
Hexb	0	1.75778	0.846	0.19	0	Macrophages_Microglias	Hexb
Mafb	0	1.71562	0.838	0.142	0	Macrophages_Microglias	Mafb
Rnaset2	0	1.69764	0.976	0.568	0	Macrophages_Microglias	Rnaset2
Erp29	0	1.67911	0.95	0.438	0	Macrophages_Microglias	Erp29
Cx3cr1	0	1.64227	0.637	0.068	0	Macrophages_Microglias	Cx3cr1
Igf1	0	1.64087	0.64	0.066	0	Macrophages_Microglias	Igf1
Ccl7	0	1.62436	0.378	0.088	0	Macrophages_Microglias	Ccl7
Cndp2	0	1.604	0.855	0.208	0	Macrophages_Microglias	Cndp2
Ifi30	0	1.59514	0.97	0.433	0	Macrophages_Microglias	Ifi30
Ms4a4a	0	1.56706	0.439	0.046	0	Macrophages_Microglias	Ms4a4a
Pnp	0	1.56147	0.936	0.359	0	Macrophages_Microglias	Pnp
Mpeg1	0	1.54689	0.882	0.156	0	Macrophages_Microglias	Mpeg1
Dab2	0	1.54359	0.768	0.15	0	Macrophages_Microglias	Dab2
Pld4	0	1.54163	0.737	0.106	0	Macrophages_Microglias	Pld4
AABR07002969.1	0	1.53716	0.838	0.192	0	Macrophages_Microglias	AABR07002969.1
Cfh	0	1.50972	0.851	0.182	0	Macrophages_Microglias	Cfh
Ch25h	0	1.50827	0.45	0.043	0	Macrophages_Microglias	Ch25h
Ctsl	0	1.48115	0.956	0.481	0	Macrophages_Microglias	Ctsl
Ly86	0	1.46138	0.778	0.096	0	Macrophages_Microglias	Ly86
Capg	0	1.45931	0.907	0.414	0	Macrophages_Microglias	Capg
Fxyd2	0	1.45182	0.565	0.107	0	Macrophages_Microglias	Fxyd2
Cyba	0	1.45021	0.975	0.613	0	Macrophages_Microglias	Cyba
Cd8a	0	1.44257	0.587	0.073	0	Macrophages_Microglias	Cd8a
Smpdl3a	0	1.44202	0.717	0.253	0	Macrophages_Microglias	Smpdl3a
Plau	0	1.41519	0.557	0.063	0	Macrophages_Microglias	Plau
ENSRNOG00000039759	0	1.41356	0.504	0.021	0	Macrophages_Microglias	ENSRNOG00000039759
Cd14	0	1.39988	0.777	0.127	0	Macrophages_Microglias	Cd14
Vat1	0	1.38117	0.838	0.284	0	Macrophages_Microglias	Vat1
Tnfaip8l2	0	1.37223	0.868	0.156	0	Macrophages_Microglias	Tnfaip8l2
Creg1	0	1.36953	0.759	0.111	0	Macrophages_Microglias	Creg1
Clta	0	1.35103	0.975	0.638	0	Macrophages_Microglias	Clta
Golm1	0	1.32553	0.546	0.106	0	Macrophages_Microglias	Golm1
Rgs1	0	1.32221	0.75	0.136	0	Macrophages_Microglias	Rgs1
Scpep1	0	1.31962	0.904	0.291	0	Macrophages_Microglias	Scpep1
Fam3c	0	1.31242	0.789	0.225	0	Macrophages_Microglias	Fam3c
Atf3	0	1.28413	0.811	0.332	0	Macrophages_Microglias	Atf3
Cotl1	0	1.25367	0.936	0.405	0	Macrophages_Microglias	Cotl1
Atp1b1	0	1.25266	0.61	0.167	0	Macrophages_Microglias	Atp1b1
Otulinl	0	1.25247	0.817	0.137	0	Macrophages_Microglias	Otulinl
Rgcc	0	1.24842	0.405	0.157	0	Macrophages_Microglias	Rgcc
Sdf2l1	0	1.23337	0.847	0.28	0	Macrophages_Microglias	Sdf2l1
Amdhd2	0	1.21823	0.717	0.135	0	Macrophages_Microglias	Amdhd2
Gmpr	0	1.2107	0.654	0.101	0	Macrophages_Microglias	Gmpr
Tmem37	0	1.19318	0.619	0.048	0	Macrophages_Microglias	Tmem37
Ap2s1	0	1.18225	0.906	0.44	0	Macrophages_Microglias	Ap2s1
Akr1a1	0	1.17904	0.949	0.497	0	Macrophages_Microglias	Akr1a1
Dusp2	0	1.1726	0.511	0.098	0	Macrophages_Microglias	Dusp2
Glo1	0	1.16511	0.859	0.399	0	Macrophages_Microglias	Glo1
Rgs2	0	1.15899	0.811	0.28	0	Macrophages_Microglias	Rgs2
Ppt1	0	1.15855	0.787	0.212	0	Macrophages_Microglias	Ppt1
Clec4a3	0	1.15762	0.69	0.073	0	Macrophages_Microglias	Clec4a3
Lgals3bp	0	1.14658	0.703	0.141	0	Macrophages_Microglias	Lgals3bp
Cfb	0	1.14607	0.77	0.119	0	Macrophages_Microglias	Cfb
Plekho1	0	1.13852	0.759	0.17	0	Macrophages_Microglias	Plekho1
Ms4a6bl.1	0	1.11912	0.642	0.079	0	Macrophages_Microglias	Ms4a6bl.1
Cmtm7	0	1.11165	0.92	0.3	0	Macrophages_Microglias	Cmtm7
Gns	0	1.07382	0.744	0.161	0	Macrophages_Microglias	Gns
Fam20c	0	1.06937	0.642	0.114	0	Macrophages_Microglias	Fam20c
Blnk	0	1.06694	0.72	0.07	0	Macrophages_Microglias	Blnk
AABR07030791.1	0	1.05449	0.294	0.034	0	Macrophages_Microglias	AABR07030791.1
Cd63	0	1.05066	0.978	0.721	0	Macrophages_Microglias	Cd63
Idh2	0	1.03142	0.771	0.207	0	Macrophages_Microglias	Idh2
Hexa	0	1.02827	0.727	0.222	0	Macrophages_Microglias	Hexa
Tmem14c	0	1.02377	0.694	0.22	0	Macrophages_Microglias	Tmem14c
Abhd12	0	1.02063	0.712	0.173	0	Macrophages_Microglias	Abhd12
Ifitm2	0	1.01274	0.789	0.336	0	Macrophages_Microglias	Ifitm2
Clec12a	0	0.995984	0.78	0.149	0	Macrophages_Microglias	Clec12a
AABR07072356.1	0	0.995926	0.845	0.369	0	Macrophages_Microglias	AABR07072356.1
Fuca1	0	0.988037	0.911	0.43	0	Macrophages_Microglias	Fuca1
Bin2	0	0.987248	0.771	0.178	0	Macrophages_Microglias	Bin2
Ftl1	0	0.975138	0.989	0.827	0	Macrophages_Microglias	Ftl1
Ywhah	0	0.969155	0.887	0.418	0	Macrophages_Microglias	Ywhah
Gdf15	0	0.968526	0.307	0.049	0	Macrophages_Microglias	Gdf15
Tpp1	0	0.961639	0.739	0.205	0	Macrophages_Microglias	Tpp1
Apobec1	0	0.956031	0.518	0.043	0	Macrophages_Microglias	Apobec1
P2ry6	0	0.95573	0.589	0.053	0	Macrophages_Microglias	P2ry6
Rexo2	0	0.954449	0.892	0.415	0	Macrophages_Microglias	Rexo2
Prdx1	0	0.949618	0.963	0.582	0	Macrophages_Microglias	Prdx1
Gpx1	0	0.947427	0.977	0.76	0	Macrophages_Microglias	Gpx1
Il18	0	0.946852	0.646	0.105	0	Macrophages_Microglias	Il18
Iah1	0	0.943065	0.837	0.321	0	Macrophages_Microglias	Iah1
S100a4	0	0.942366	0.81	0.249	0	Macrophages_Microglias	S100a4
Cd33	0	0.939426	0.842	0.16	0	Macrophages_Microglias	Cd33
Tgfb1	0	0.930148	0.84	0.222	0	Macrophages_Microglias	Tgfb1
Commd9	0	0.918802	0.798	0.298	0	Macrophages_Microglias	Commd9
Ltc4s	0	0.893556	0.26	0.01	0	Macrophages_Microglias	Ltc4s
Unc93b1	0	0.891113	0.859	0.221	0	Macrophages_Microglias	Unc93b1
Tmem86a	0	0.885638	0.54	0.069	0	Macrophages_Microglias	Tmem86a
Tcirg1	0	0.885619	0.645	0.102	0	Macrophages_Microglias	Tcirg1
Pycard	0	0.882983	0.829	0.211	0	Macrophages_Microglias	Pycard
Commd4	0	0.879492	0.845	0.348	0	Macrophages_Microglias	Commd4
Comt	0	0.874269	0.621	0.159	0	Macrophages_Microglias	Comt
Mt-co2	0	0.873571	0.978	0.854	0	Macrophages_Microglias	Mt-co2
Bri3	0	0.869463	0.928	0.512	0	Macrophages_Microglias	Bri3
Slamf9	0	0.867042	0.569	0.076	0	Macrophages_Microglias	Slamf9
Sdhb	0	0.865013	0.895	0.423	0	Macrophages_Microglias	Sdhb
Gpr84	0	0.863632	0.406	0.032	0	Macrophages_Microglias	Gpr84
Pgls	0	0.860414	0.9	0.419	0	Macrophages_Microglias	Pgls
Kcnn4	0	0.856797	0.565	0.07	0	Macrophages_Microglias	Kcnn4
Parp1	0	0.85014	0.702	0.234	0	Macrophages_Microglias	Parp1
Fam110a	0	0.842755	0.579	0.114	0	Macrophages_Microglias	Fam110a
Tifab	0	0.839632	0.45	0.043	0	Macrophages_Microglias	Tifab
Clec2l	0	0.839216	0.356	0.026	0	Macrophages_Microglias	Clec2l
Fkbp2	0	0.823657	0.872	0.416	0	Macrophages_Microglias	Fkbp2
Abi3	0	0.819926	0.644	0.08	0	Macrophages_Microglias	Abi3
Snx5	0	0.819349	0.819	0.331	0	Macrophages_Microglias	Snx5
Pid1	0	0.818492	0.565	0.117	0	Macrophages_Microglias	Pid1
Ehd4	0	0.816557	0.691	0.19	0	Macrophages_Microglias	Ehd4
ENSRNOG00000003809	0	0.814947	0.965	0.619	0	Macrophages_Microglias	ENSRNOG00000003809
Mef2c	0	0.812419	0.484	0.075	0	Macrophages_Microglias	Mef2c
Pdia6	0	0.809333	0.892	0.445	0	Macrophages_Microglias	Pdia6
Anxa4	0	0.808386	0.687	0.237	0	Macrophages_Microglias	Anxa4
Snx2	0	0.805007	0.79	0.284	0	Macrophages_Microglias	Snx2
P4hb	0	0.799633	0.89	0.431	0	Macrophages_Microglias	P4hb
Glmp	0	0.797822	0.789	0.279	0	Macrophages_Microglias	Glmp
Cxcl16	0	0.796135	0.504	0.085	0	Macrophages_Microglias	Cxcl16
Tgfbr1	0	0.792007	0.563	0.097	0	Macrophages_Microglias	Tgfbr1
Cux1	0	0.791475	0.755	0.239	0	Macrophages_Microglias	Cux1
Tmem256	0	0.786209	0.867	0.408	0	Macrophages_Microglias	Tmem256
Calr	0	0.783522	0.928	0.548	0	Macrophages_Microglias	Calr
Arpc4	0	0.782882	0.918	0.507	0	Macrophages_Microglias	Arpc4
Plxnb2	0	0.781417	0.621	0.13	0	Macrophages_Microglias	Plxnb2
Atp5if1	0	0.781411	0.948	0.569	0	Macrophages_Microglias	Atp5if1
Atox1	0	0.776996	0.948	0.552	0	Macrophages_Microglias	Atox1
Gna15	0	0.776964	0.645	0.084	0	Macrophages_Microglias	Gna15
Fbxw4	0	0.771546	0.563	0.087	0	Macrophages_Microglias	Fbxw4
Mfsd1	0	0.767795	0.711	0.253	0	Macrophages_Microglias	Mfsd1
ENSRNOG00000003622	0	0.766532	0.683	0.135	0	Macrophages_Microglias	ENSRNOG00000003622
Epsti1	0	0.765431	0.599	0.092	0	Macrophages_Microglias	Epsti1
Rps28	0	0.756034	0.978	0.669	0	Macrophages_Microglias	Rps28
P2ry12	0	0.753139	0.323	0.018	0	Macrophages_Microglias	P2ry12
Tspan4	0	0.751247	0.582	0.122	0	Macrophages_Microglias	Tspan4
Tbxas1	0	0.748307	0.615	0.073	0	Macrophages_Microglias	Tbxas1
Chmp6	0	0.745879	0.653	0.198	0	Macrophages_Microglias	Chmp6
Gsto1	0	0.743532	0.753	0.332	0	Macrophages_Microglias	Gsto1
Tnfsf13	0	0.736154	0.484	0.092	0	Macrophages_Microglias	Tnfsf13
Eng	0	0.7353	0.631	0.102	0	Macrophages_Microglias	Eng
Tpmt	0	0.734981	0.562	0.167	0	Macrophages_Microglias	Tpmt
Npl	0	0.734353	0.504	0.043	0	Macrophages_Microglias	Npl
Cox4i1	0	0.731735	0.98	0.758	0	Macrophages_Microglias	Cox4i1
ENSRNOG00000055756	0	0.72941	0.838	0.372	0	Macrophages_Microglias	ENSRNOG00000055756
Abracl	0	0.728185	0.83	0.366	0	Macrophages_Microglias	Abracl
Adap2	0	0.727019	0.485	0.029	0	Macrophages_Microglias	Adap2
ENSRNOG00000069492	0	0.724087	0.69	0.224	0	Macrophages_Microglias	ENSRNOG00000069492
Psme1	0	0.723145	0.95	0.551	0	Macrophages_Microglias	Psme1
Gaa	0	0.720975	0.571	0.109	0	Macrophages_Microglias	Gaa
Vegfb	0	0.719392	0.63	0.207	0	Macrophages_Microglias	Vegfb
Gm2a	0	0.71886	0.846	0.289	0	Macrophages_Microglias	Gm2a
Rbpj	0	0.717722	0.681	0.223	0	Macrophages_Microglias	Rbpj
Ifngr1	0	0.717144	0.894	0.368	0	Macrophages_Microglias	Ifngr1
Rin2	0	0.716687	0.569	0.113	0	Macrophages_Microglias	Rin2
Eif4a1	0	0.712872	0.942	0.546	0	Macrophages_Microglias	Eif4a1
Clec4a1	0	0.712862	0.494	0.047	0	Macrophages_Microglias	Clec4a1
Ccl12	0	0.71178	0.111	0.009	0	Macrophages_Microglias	Ccl12
ENSRNOG00000047931	0	0.710895	1	0.993	0	Macrophages_Microglias	ENSRNOG00000047931
Uqcrb.1	0	0.700221	0.92	0.515	0	Macrophages_Microglias	Uqcrb.1
AABR07034639.1	0	0.699524	0.736	0.305	0	Macrophages_Microglias	AABR07034639.1
Ciao2a	0	0.699377	0.747	0.275	0	Macrophages_Microglias	Ciao2a
Mrc1	0	0.698848	0.315	0.02	0	Macrophages_Microglias	Mrc1
Ninj1	0	0.69874	0.887	0.421	0	Macrophages_Microglias	Ninj1
Ccr5	0	0.697387	0.399	0.063	0	Macrophages_Microglias	Ccr5
Rragc	0	0.696295	0.631	0.176	0	Macrophages_Microglias	Rragc
Rarres1	0	0.694553	0.458	0.077	0	Macrophages_Microglias	Rarres1
Mpc1	0	0.688933	0.806	0.378	0	Macrophages_Microglias	Mpc1
Anxa5	0	0.688521	0.602	0.296	0	Macrophages_Microglias	Anxa5
Tnfsf12	0	0.687873	0.514	0.099	0	Macrophages_Microglias	Tnfsf12
Ctsh	0	0.686682	0.929	0.47	0	Macrophages_Microglias	Ctsh
M6pr	0	0.685449	0.743	0.288	0	Macrophages_Microglias	M6pr
Por	0	0.68508	0.621	0.197	0	Macrophages_Microglias	Por
Otulin	0	0.684102	0.603	0.156	0	Macrophages_Microglias	Otulin
Acad10	0	0.68106	0.763	0.291	0	Macrophages_Microglias	Acad10
Rab13	0	0.680783	0.628	0.157	0	Macrophages_Microglias	Rab13
Ddost	0	0.677937	0.823	0.371	0	Macrophages_Microglias	Ddost
Il1a	0	0.676131	0.274	0.033	0	Macrophages_Microglias	Il1a
Uqcr10	0	0.672702	0.946	0.589	0	Macrophages_Microglias	Uqcr10
Naglu	0	0.670884	0.49	0.077	0	Macrophages_Microglias	Naglu
Pomp	0	0.669604	0.958	0.604	0	Macrophages_Microglias	Pomp
Fxyd5	0	0.667033	0.955	0.5	0	Macrophages_Microglias	Fxyd5
ENSRNOG00000015967	0	0.666924	0.967	0.681	0	Macrophages_Microglias	ENSRNOG00000015967
ENSRNOG00000049912	0	0.66397	0.626	0.23	0	Macrophages_Microglias	ENSRNOG00000049912
Atp5f1d	0	0.659961	0.947	0.551	0	Macrophages_Microglias	Atp5f1d
Atp6v0c	0	0.658057	0.977	0.857	0	Macrophages_Microglias	Atp6v0c
Adam15	0	0.657193	0.614	0.149	0	Macrophages_Microglias	Adam15
ENSRNOG00000019655	0	0.653288	0.94	0.58	0	Macrophages_Microglias	ENSRNOG00000019655
Syngr1	0	0.653026	0.479	0.106	0	Macrophages_Microglias	Syngr1
Ly49si2	0	0.652732	0.319	0.041	0	Macrophages_Microglias	Ly49si2
Cd302	0	0.651181	0.868	0.288	0	Macrophages_Microglias	Cd302
Ifitm1	0	0.650517	0.7	0.495	0	Macrophages_Microglias	Ifitm1
Ckb	0	0.650272	0.972	0.501	0	Macrophages_Microglias	Ckb
Acp5	0	0.649846	0.419	0.104	0	Macrophages_Microglias	Acp5
Lhfpl2	0	0.648785	0.505	0.113	0	Macrophages_Microglias	Lhfpl2
Hebp1	0	0.648708	0.742	0.24	0	Macrophages_Microglias	Hebp1
ENSRNOG00000022426	0	0.64743	0.414	0.023	0	Macrophages_Microglias	ENSRNOG00000022426
Adgre1	0	0.645531	0.356	0.02	0	Macrophages_Microglias	Adgre1
ENSRNOG00000053172	0	0.645081	0.95	0.556	0	Macrophages_Microglias	ENSRNOG00000053172
Selenom	0	0.643777	0.531	0.267	0	Macrophages_Microglias	Selenom
ENSRNOG00000069961	0	0.643581	0.786	0.374	0	Macrophages_Microglias	ENSRNOG00000069961
Comtd1	0	0.640196	0.593	0.176	0	Macrophages_Microglias	Comtd1
Rab7b	0	0.639551	0.471	0.114	0	Macrophages_Microglias	Rab7b
Cstb	0	0.639035	0.957	0.739	0	Macrophages_Microglias	Cstb
Plbd2	0	0.637344	0.706	0.267	0	Macrophages_Microglias	Plbd2
Ctsc	0	0.631708	0.772	0.193	0	Macrophages_Microglias	Ctsc
Sdc4	0	0.631269	0.421	0.13	0	Macrophages_Microglias	Sdc4
Bola2	0	0.629761	0.888	0.465	0	Macrophages_Microglias	Bola2
Bhlhe41	0	0.629372	0.452	0.081	0	Macrophages_Microglias	Bhlhe41
Clec10a	0	0.62446	0.148	0.028	0	Macrophages_Microglias	Clec10a
Aprt	0	0.623787	0.965	0.647	0	Macrophages_Microglias	Aprt
Zc3h10	0	0.622568	0.997	0.872	0	Macrophages_Microglias	Zc3h10
Nek6	0	0.622498	0.574	0.153	0	Macrophages_Microglias	Nek6
AABR07030773.1	0	0.621299	0.341	0.064	0	Macrophages_Microglias	AABR07030773.1
Rab3il1	0	0.614728	0.37	0.024	0	Macrophages_Microglias	Rab3il1
Mt-nd4	0	0.612931	0.957	0.68	0	Macrophages_Microglias	Mt-nd4
Irf5	0	0.612545	0.519	0.073	0	Macrophages_Microglias	Irf5
Hvcn1	0	0.611059	0.447	0.031	0	Macrophages_Microglias	Hvcn1
Ap2m1	0	0.609916	0.905	0.5	0	Macrophages_Microglias	Ap2m1
Rpn2	0	0.605949	0.776	0.351	0	Macrophages_Microglias	Rpn2
Lamp1	0	0.605776	0.935	0.55	0	Macrophages_Microglias	Lamp1
Arl11	0	0.60427	0.565	0.07	0	Macrophages_Microglias	Arl11
Slc7a7	0	0.603773	0.424	0.028	0	Macrophages_Microglias	Slc7a7
Cd48	0	0.603588	0.772	0.276	0	Macrophages_Microglias	Cd48
Tnf	0	0.601843	0.349	0.052	0	Macrophages_Microglias	Tnf
Naaa	0	0.60099	0.567	0.077	0	Macrophages_Microglias	Naaa
Siglec1	0	0.598978	0.316	0.014	0	Macrophages_Microglias	Siglec1
Rpl39.4	0	0.59857	0.966	0.62	0	Macrophages_Microglias	Rpl39.4
Epb41l2	0	0.598378	0.606	0.203	0	Macrophages_Microglias	Epb41l2
Atp5f1b	0	0.597605	0.932	0.548	0	Macrophages_Microglias	Atp5f1b
Tmsb10	0	0.589056	0.996	0.797	0	Macrophages_Microglias	Tmsb10
Lat2	0	0.587848	0.445	0.06	0	Macrophages_Microglias	Lat2
Ndfip1	0	0.58777	0.869	0.499	0	Macrophages_Microglias	Ndfip1
Klf4	0	0.586803	0.556	0.231	0	Macrophages_Microglias	Klf4
Trpv2	0	0.586113	0.463	0.063	0	Macrophages_Microglias	Trpv2
Atp5mc3	0	0.582422	0.81	0.387	0	Macrophages_Microglias	Atp5mc3
Cox6c	0	0.582349	0.949	0.633	0	Macrophages_Microglias	Cox6c
Tex264	0	0.578762	0.663	0.253	0	Macrophages_Microglias	Tex264
Gnpda1	0	0.577821	0.505	0.094	0	Macrophages_Microglias	Gnpda1
Naa20	0	0.577525	0.573	0.198	0	Macrophages_Microglias	Naa20
Pla2g4a	0	0.576702	0.427	0.076	0	Macrophages_Microglias	Pla2g4a
Pi16	0	0.574989	0.556	0.106	0	Macrophages_Microglias	Pi16
AC113910.1	0	0.573914	0.624	0.239	0	Macrophages_Microglias	AC113910.1
Tkt	0	0.573377	0.943	0.665	0	Macrophages_Microglias	Tkt
Mdh1	0	0.573195	0.829	0.41	0	Macrophages_Microglias	Mdh1
Capzb	0	0.573193	0.915	0.555	0	Macrophages_Microglias	Capzb
Gpr183	0	0.571605	0.437	0.063	0	Macrophages_Microglias	Gpr183
Ndufb5	0	0.570764	0.866	0.444	0	Macrophages_Microglias	Ndufb5
Atp6v1b2	0	0.569049	0.687	0.257	0	Macrophages_Microglias	Atp6v1b2
ENSRNOG00000056765	0	0.567033	0.987	0.724	0	Macrophages_Microglias	ENSRNOG00000056765
Rpl23	0	0.565013	0.985	0.749	0	Macrophages_Microglias	Rpl23
Slc29a3	0	0.56163	0.607	0.179	0	Macrophages_Microglias	Slc29a3
Slc25a5	0	0.560276	0.834	0.409	0	Macrophages_Microglias	Slc25a5
Tuba1c	0	0.559081	0.903	0.448	0	Macrophages_Microglias	Tuba1c
Dnaaf2	0	0.556059	0.393	0.124	0	Macrophages_Microglias	Dnaaf2
Ms4a6a	0	0.555985	0.518	0.072	0	Macrophages_Microglias	Ms4a6a
Uap1l1	0	0.555185	0.448	0.099	0	Macrophages_Microglias	Uap1l1
AABR07007675.1	0	0.55154	0.657	0.266	0	Macrophages_Microglias	AABR07007675.1
Rps2	0	0.550462	0.997	0.788	0	Macrophages_Microglias	Rps2
Rpl8	0	0.549766	0.991	0.714	0	Macrophages_Microglias	Rpl8
Arpc3	0	0.54969	0.964	0.71	0	Macrophages_Microglias	Arpc3
ENSRNOG00000021144	0	0.547363	0.624	0.173	0	Macrophages_Microglias	ENSRNOG00000021144
Atp6v0d1	0	0.545923	0.82	0.394	0	Macrophages_Microglias	Atp6v0d1
Mt-nd1	0	0.545619	0.956	0.728	0	Macrophages_Microglias	Mt-nd1
Camk1	0	0.545347	0.484	0.131	0	Macrophages_Microglias	Camk1
Mt-atp6	0	0.54396	0.974	0.848	0	Macrophages_Microglias	Mt-atp6
Cmklr1	0	0.541232	0.415	0.047	0	Macrophages_Microglias	Cmklr1
Slc11a1	0	0.540588	0.474	0.068	0	Macrophages_Microglias	Slc11a1
Slc31a2	0	0.540075	0.48	0.093	0	Macrophages_Microglias	Slc31a2
Gna12	0	0.540056	0.596	0.234	0	Macrophages_Microglias	Gna12
Nckap1l	0	0.540043	0.588	0.1	0	Macrophages_Microglias	Nckap1l
P2rx4	0	0.539767	0.567	0.116	0	Macrophages_Microglias	P2rx4
Fermt3	0	0.537636	0.702	0.153	0	Macrophages_Microglias	Fermt3
C3ar1	0	0.53626	0.348	0.02	0	Macrophages_Microglias	C3ar1
Ndufb8	0	0.536165	0.83	0.409	0	Macrophages_Microglias	Ndufb8
Limd2	0	0.535233	0.791	0.339	0	Macrophages_Microglias	Limd2
Glb1	0	0.534986	0.499	0.125	0	Macrophages_Microglias	Glb1
Slco2b1	0	0.534615	0.283	0.019	0	Macrophages_Microglias	Slco2b1
Ncf1	0	0.53435	0.754	0.213	0	Macrophages_Microglias	Ncf1
AABR07060778.1	0	0.531806	0.958	0.585	0	Macrophages_Microglias	AABR07060778.1
Ugt1a3	0	0.530872	0.595	0.138	0	Macrophages_Microglias	Ugt1a3
Hint2	0	0.530391	0.668	0.262	0	Macrophages_Microglias	Hint2
Cd86	0	0.530372	0.379	0.038	0	Macrophages_Microglias	Cd86
Lpxn	0	0.528592	0.476	0.059	0	Macrophages_Microglias	Lpxn
Csf2ra	0	0.528356	0.877	0.336	0	Macrophages_Microglias	Csf2ra
Bcl2a1	0	0.527593	0.92	0.384	0	Macrophages_Microglias	Bcl2a1
Colgalt1	0	0.527131	0.499	0.116	0	Macrophages_Microglias	Colgalt1
Slc1a3	0	0.526345	0.339	0.072	0	Macrophages_Microglias	Slc1a3
Rps5	0	0.526153	0.991	0.721	0	Macrophages_Microglias	Rps5
Tifa	0	0.525922	0.551	0.098	0	Macrophages_Microglias	Tifa
Plbd1	0	0.525712	0.456	0.068	0	Macrophages_Microglias	Plbd1
Hsd11b1	0	0.523177	0.274	0.045	0	Macrophages_Microglias	Hsd11b1
Sgk1	0	0.520361	0.664	0.278	0	Macrophages_Microglias	Sgk1
Ak2	0	0.519384	0.575	0.203	0	Macrophages_Microglias	Ak2
Rnasek	0	0.518789	0.946	0.629	0	Macrophages_Microglias	Rnasek
Gas6	0	0.5184	0.481	0.133	0	Macrophages_Microglias	Gas6
Atp6v1c1	0	0.517893	0.705	0.239	0	Macrophages_Microglias	Atp6v1c1
Glud1	0	0.515403	0.683	0.269	0	Macrophages_Microglias	Glud1
Ms4a6bl	0	0.515358	0.401	0.038	0	Macrophages_Microglias	Ms4a6bl
Renbp	0	0.515077	0.475	0.109	0	Macrophages_Microglias	Renbp
Baiap2	0	0.514402	0.46	0.124	0	Macrophages_Microglias	Baiap2
Ucp2	0	0.513885	0.929	0.513	0	Macrophages_Microglias	Ucp2
Aga	0	0.513841	0.642	0.255	0	Macrophages_Microglias	Aga
Krtcap2	0	0.51343	0.852	0.434	0	Macrophages_Microglias	Krtcap2
Sgpl1	0	0.51189	0.487	0.106	0	Macrophages_Microglias	Sgpl1
Glod4	0	0.511693	0.716	0.304	0	Macrophages_Microglias	Glod4
ENSRNOG00000003269	0	0.509311	0.922	0.583	0	Macrophages_Microglias	ENSRNOG00000003269
Neu1	0	0.509215	0.486	0.105	0	Macrophages_Microglias	Neu1
Scamp2	0	0.508067	0.691	0.27	0	Macrophages_Microglias	Scamp2
Slc43a2	0	0.506535	0.451	0.078	0	Macrophages_Microglias	Slc43a2
RGD1562339	0	0.506325	0.491	0.15	0	Macrophages_Microglias	RGD1562339
Aldh7a1	0	0.505486	0.517	0.211	0	Macrophages_Microglias	Aldh7a1
Ndufb2	0	0.50544	0.876	0.471	0	Macrophages_Microglias	Ndufb2
Ap1b1	0	0.504946	0.404	0.081	0	Macrophages_Microglias	Ap1b1
Lmo2	0	0.504657	0.596	0.109	0	Macrophages_Microglias	Lmo2
Mki67	0	0.504183	0.276	0.099	0	Macrophages_Microglias	Mki67
Atp5mc2	0	0.502673	0.966	0.615	0	Macrophages_Microglias	Atp5mc2
Cyfip1	0	0.498293	0.583	0.248	0	Macrophages_Microglias	Cyfip1
Rpl7a	0	0.495697	0.992	0.739	0	Macrophages_Microglias	Rpl7a
Msr1	0	0.494338	0.362	0.041	0	Macrophages_Microglias	Msr1
Cltc	0	0.494301	0.76	0.373	0	Macrophages_Microglias	Cltc
Arhgdia	0	0.493724	0.929	0.552	0	Macrophages_Microglias	Arhgdia
Ebpl	0	0.491995	0.442	0.132	0	Macrophages_Microglias	Ebpl
Ccdc93	0	0.490767	0.437	0.081	0	Macrophages_Microglias	Ccdc93
Naca	0	0.490238	0.983	0.695	0	Macrophages_Microglias	Naca
Rps11	0	0.490152	0.986	0.734	0	Macrophages_Microglias	Rps11
Fcna	0	0.488511	0.345	0.042	0	Macrophages_Microglias	Fcna
Cd84	0	0.488051	0.289	0.02	0	Macrophages_Microglias	Cd84
Kxd1	0	0.487581	0.994	0.882	0	Macrophages_Microglias	Kxd1
Tmem160	0	0.487572	0.744	0.348	0	Macrophages_Microglias	Tmem160
Akr1b1	0	0.486389	0.671	0.297	0	Macrophages_Microglias	Akr1b1
Lpcat3	0	0.485658	0.619	0.201	0	Macrophages_Microglias	Lpcat3
Cox7b	0	0.484931	0.873	0.483	0	Macrophages_Microglias	Cox7b
Atp13a2	0	0.484634	0.518	0.129	0	Macrophages_Microglias	Atp13a2
Selenop	0	0.484423	0.842	0.282	0	Macrophages_Microglias	Selenop
Phyhd1	0	0.484071	0.503	0.099	0	Macrophages_Microglias	Phyhd1
Icam1	0	0.480785	0.476	0.13	0	Macrophages_Microglias	Icam1
Mt-nd3	0	0.477047	0.722	0.37	0	Macrophages_Microglias	Mt-nd3
Usf2	0	0.476413	0.745	0.309	0	Macrophages_Microglias	Usf2
Wtip	0	0.475529	0.371	0.059	0	Macrophages_Microglias	Wtip
St3gal5	0	0.475371	0.533	0.203	0	Macrophages_Microglias	St3gal5
Pttg1ip	0	0.475177	0.672	0.25	0	Macrophages_Microglias	Pttg1ip
Pdia3	0	0.474955	0.897	0.497	0	Macrophages_Microglias	Pdia3
Cox6b1	0	0.474109	0.86	0.475	0	Macrophages_Microglias	Cox6b1
Rps15	0	0.473531	0.972	0.73	0	Macrophages_Microglias	Rps15
Dohh	0	0.472723	0.527	0.187	0	Macrophages_Microglias	Dohh
Vps13c	0	0.47271	0.648	0.257	0	Macrophages_Microglias	Vps13c
Nme2	0	0.472681	0.972	0.607	0	Macrophages_Microglias	Nme2
Washc3	0	0.471911	0.618	0.236	0	Macrophages_Microglias	Washc3
Rpl3	0	0.471569	0.986	0.66	0	Macrophages_Microglias	Rpl3
Micos13	0	0.471451	0.923	0.528	0	Macrophages_Microglias	Micos13
Rpl18	0	0.471123	0.988	0.769	0	Macrophages_Microglias	Rpl18
Ndufa11	0	0.470589	0.866	0.444	0	Macrophages_Microglias	Ndufa11
Slc31a1	0	0.469832	0.432	0.096	0	Macrophages_Microglias	Slc31a1
Mrpl17	0	0.468051	0.85	0.428	0	Macrophages_Microglias	Mrpl17
Map1lc3a	0	0.468033	0.9	0.518	0	Macrophages_Microglias	Map1lc3a
Dapk3	0	0.467386	0.692	0.303	0	Macrophages_Microglias	Dapk3
Rpl11	0	0.466469	0.992	0.749	0	Macrophages_Microglias	Rpl11
Nfkbiz	0	0.466452	0.606	0.209	0	Macrophages_Microglias	Nfkbiz
Tmpo	0	0.465942	0.951	0.606	0	Macrophages_Microglias	Tmpo
Tmem119	0	0.465731	0.215	0.022	0	Macrophages_Microglias	Tmem119
Mt-nd2	0	0.464824	0.955	0.704	0	Macrophages_Microglias	Mt-nd2
Rps27a	0	0.462943	0.994	0.817	0	Macrophages_Microglias	Rps27a
Tmed9	0	0.460644	0.847	0.431	0	Macrophages_Microglias	Tmed9
Spi1	0	0.459953	0.869	0.265	0	Macrophages_Microglias	Spi1
Rpl39	0	0.459276	0.677	0.294	0	Macrophages_Microglias	Rpl39
Umps	0	0.455378	0.438	0.132	0	Macrophages_Microglias	Umps
Lipa	0	0.455187	0.705	0.181	0	Macrophages_Microglias	Lipa
Akr7a2	0	0.453275	0.516	0.202	0	Macrophages_Microglias	Akr7a2
Atp6v1d	0	0.453094	0.746	0.351	0	Macrophages_Microglias	Atp6v1d
ENSRNOG00000007821	0	0.45289	0.389	0.076	0	Macrophages_Microglias	ENSRNOG00000007821
Ndufa13	0	0.450712	0.93	0.564	0	Macrophages_Microglias	Ndufa13
Rpl10a	0	0.450024	0.952	0.576	0	Macrophages_Microglias	Rpl10a
Cyp2d3	0	0.449696	0.256	0.009	0	Macrophages_Microglias	Cyp2d3
Cxcl10	0	0.449654	0.118	0.024	0	Macrophages_Microglias	Cxcl10
Psme2	0	0.448673	0.828	0.434	0	Macrophages_Microglias	Psme2
Eif4e2	0	0.448347	0.749	0.336	0	Macrophages_Microglias	Eif4e2
Cox6a1	0	0.447257	0.934	0.649	0	Macrophages_Microglias	Cox6a1
Bag1	0	0.446261	0.74	0.325	0	Macrophages_Microglias	Bag1
Mt-cyb	0	0.446064	0.971	0.797	0	Macrophages_Microglias	Mt-cyb
Phactr1	0	0.445555	0.319	0.1	0	Macrophages_Microglias	Phactr1
Ripk3	0	0.44526	0.501	0.118	0	Macrophages_Microglias	Ripk3
Anxa7	0	0.444301	0.563	0.197	0	Macrophages_Microglias	Anxa7
Oplah	0	0.443802	0.299	0.028	0	Macrophages_Microglias	Oplah
Htr2b	0	0.442625	0.28	0.016	0	Macrophages_Microglias	Htr2b
Mrpl12	0	0.441942	0.708	0.321	0	Macrophages_Microglias	Mrpl12
Tnfsf9	0	0.441885	0.234	0.028	0	Macrophages_Microglias	Tnfsf9
Bst2	0	0.441193	0.495	0.125	0	Macrophages_Microglias	Bst2
Ndufa2	0	0.440987	0.843	0.433	0	Macrophages_Microglias	Ndufa2
Bcat2	0	0.438921	0.416	0.1	0	Macrophages_Microglias	Bcat2
ENSRNOG00000067475	0	0.438357	0.784	0.394	0	Macrophages_Microglias	ENSRNOG00000067475
C1qbp	0	0.438092	0.821	0.389	0	Macrophages_Microglias	C1qbp
Gusb	0	0.437904	0.407	0.087	0	Macrophages_Microglias	Gusb
Necap2	0	0.436472	0.758	0.346	0	Macrophages_Microglias	Necap2
Gipc1	0	0.436032	0.63	0.261	0	Macrophages_Microglias	Gipc1
Rpl14	0	0.435199	0.991	0.743	0	Macrophages_Microglias	Rpl14
Itga6	0	0.434983	0.367	0.08	0	Macrophages_Microglias	Itga6
Rps6.1	0	0.43495	0.974	0.644	0	Macrophages_Microglias	Rps6.1
Mfsd11	0	0.434207	0.39	0.075	0	Macrophages_Microglias	Mfsd11
Washc2c	0	0.43278	0.555	0.182	0	Macrophages_Microglias	Washc2c
Smyd3	0	0.432159	0.292	0.063	0	Macrophages_Microglias	Smyd3
Atp6v1fnb	0	0.432004	0.871	0.506	0	Macrophages_Microglias	Atp6v1fnb
Cd8b	0	0.431893	0.283	0.02	0	Macrophages_Microglias	Cd8b
Uqcrfs1	0	0.431775	0.86	0.463	0	Macrophages_Microglias	Uqcrfs1
Gadd45gip1	0	0.430779	0.74	0.349	0	Macrophages_Microglias	Gadd45gip1
Atp5f1a	0	0.430267	0.895	0.486	0	Macrophages_Microglias	Atp5f1a
Rack1	0	0.430072	0.96	0.619	0	Macrophages_Microglias	Rack1
Fcgrt	0	0.429822	0.291	0.129	0	Macrophages_Microglias	Fcgrt
Nrros	0	0.428779	0.426	0.061	0	Macrophages_Microglias	Nrros
Rassf4	0	0.428511	0.382	0.11	0	Macrophages_Microglias	Rassf4
Atp6v1e1	0	0.423518	0.738	0.372	0	Macrophages_Microglias	Atp6v1e1
Lrpap1	0	0.423471	0.595	0.24	0	Macrophages_Microglias	Lrpap1
Tmem120a	0	0.42333	0.515	0.178	0	Macrophages_Microglias	Tmem120a
Yipf1	0	0.423268	0.494	0.191	0	Macrophages_Microglias	Yipf1
Atp5po	0	0.422384	0.91	0.516	0	Macrophages_Microglias	Atp5po
Serf2	0	0.421624	0.983	0.849	0	Macrophages_Microglias	Serf2
Psmb10	0	0.421323	0.777	0.35	0	Macrophages_Microglias	Psmb10
Sec11a	0	0.420893	0.832	0.412	0	Macrophages_Microglias	Sec11a
Ndufa12	0	0.420619	0.803	0.403	0	Macrophages_Microglias	Ndufa12
Scp2	0	0.420395	0.818	0.416	0	Macrophages_Microglias	Scp2
Rab1a	0	0.419705	0.673	0.29	0	Macrophages_Microglias	Rab1a
Fh	0	0.419433	0.48	0.176	0	Macrophages_Microglias	Fh
Galc	0	0.419236	0.382	0.075	0	Macrophages_Microglias	Galc
Slc66a1	0	0.419174	0.319	0.036	0	Macrophages_Microglias	Slc66a1
Cttnbp2nl	0	0.418964	0.393	0.128	0	Macrophages_Microglias	Cttnbp2nl
Mrpl54	0	0.418402	0.81	0.403	0	Macrophages_Microglias	Mrpl54
Acaa2	0	0.41778	0.534	0.196	0	Macrophages_Microglias	Acaa2
Srgap2	0	0.417763	0.444	0.156	0	Macrophages_Microglias	Srgap2
Coro1b	0	0.417733	0.692	0.302	0	Macrophages_Microglias	Coro1b
Pou2f2	0	0.417675	0.312	0.037	0	Macrophages_Microglias	Pou2f2
Otud1	0	0.417264	0.258	0.065	0	Macrophages_Microglias	Otud1
Blvra	0	0.416983	0.445	0.164	0	Macrophages_Microglias	Blvra
Rps8	0	0.41681	0.995	0.812	0	Macrophages_Microglias	Rps8
Avpi1	0	0.41627	0.537	0.207	0	Macrophages_Microglias	Avpi1
Rpl28	0	0.412677	0.988	0.766	0	Macrophages_Microglias	Rpl28
Sem1	0	0.412624	0.902	0.511	0	Macrophages_Microglias	Sem1
Ikzf4	0	0.412423	0.989	0.779	0	Macrophages_Microglias	Ikzf4
Ndufc1	0	0.412226	0.712	0.325	0	Macrophages_Microglias	Ndufc1
Sec61b	0	0.412048	0.912	0.549	0	Macrophages_Microglias	Sec61b
Ahcy	0	0.409072	0.566	0.244	0	Macrophages_Microglias	Ahcy
Rps12	0	0.408998	0.981	0.771	0	Macrophages_Microglias	Rps12
Suclg1	0	0.408923	0.716	0.345	0	Macrophages_Microglias	Suclg1
Agtrap	0	0.408731	0.458	0.131	0	Macrophages_Microglias	Agtrap
AABR07071986.1	0	0.407307	0.898	0.505	0	Macrophages_Microglias	AABR07071986.1
Eef1g	0	0.406596	0.954	0.573	0	Macrophages_Microglias	Eef1g
Psmb8	0	0.405983	0.852	0.358	0	Macrophages_Microglias	Psmb8
Rpsa	0	0.405525	0.995	0.75	0	Macrophages_Microglias	Rpsa
Coro7	0	0.404574	0.372	0.071	0	Macrophages_Microglias	Coro7
Vps29	0	0.404344	0.799	0.393	0	Macrophages_Microglias	Vps29
Rpl12	0	0.404254	0.975	0.683	0	Macrophages_Microglias	Rpl12
Laptm5	0	0.40412	0.951	0.479	0	Macrophages_Microglias	Laptm5
Nucb2	0	0.403227	0.557	0.189	0	Macrophages_Microglias	Nucb2
Atn1	0	0.402785	0.894	0.514	0	Macrophages_Microglias	Atn1
Cuta	0	0.402445	0.846	0.432	0	Macrophages_Microglias	Cuta
H1f4	0	0.401491	0.411	0.158	0	Macrophages_Microglias	H1f4
Grxcr1	0	0.401209	0.158	0.012	0	Macrophages_Microglias	Grxcr1
Apex1	0	0.399946	0.547	0.248	0	Macrophages_Microglias	Apex1
Atp5mg	0	0.39869	0.94	0.632	0	Macrophages_Microglias	Atp5mg
Parvb	0	0.398375	0.471	0.104	0	Macrophages_Microglias	Parvb
Ndufs8	0	0.396596	0.783	0.386	0	Macrophages_Microglias	Ndufs8
Polr2e	0	0.396333	0.808	0.405	0	Macrophages_Microglias	Polr2e
Rpl34	0	0.392409	0.984	0.732	0	Macrophages_Microglias	Rpl34
ENSRNOG00000033517	0	0.392115	0.48	0.218	0	Macrophages_Microglias	ENSRNOG00000033517
AC099450.1	0	0.391753	0.978	0.713	0	Macrophages_Microglias	AC099450.1
Acp2	0	0.389202	0.421	0.132	0	Macrophages_Microglias	Acp2
Hlx	0	0.38876	0.399	0.054	0	Macrophages_Microglias	Hlx
Yif1b	0	0.388647	0.655	0.3	0	Macrophages_Microglias	Yif1b
Ski	0	0.388078	0.409	0.108	0	Macrophages_Microglias	Ski
Cd40	0	0.386526	0.305	0.04	0	Macrophages_Microglias	Cd40
Tgfbr2	0	0.386106	0.518	0.139	0	Macrophages_Microglias	Tgfbr2
Mrpl42	0	0.385839	0.536	0.208	0	Macrophages_Microglias	Mrpl42
Atp2b1	0	0.385458	0.771	0.352	0	Macrophages_Microglias	Atp2b1
Matk	0	0.385259	0.376	0.07	0	Macrophages_Microglias	Matk
Gba	0	0.384137	0.43	0.107	0	Macrophages_Microglias	Gba
Ube2f	0	0.382235	0.564	0.226	0	Macrophages_Microglias	Ube2f
Rpl29	0	0.381912	0.99	0.705	0	Macrophages_Microglias	Rpl29
Lman2	0	0.380728	0.798	0.398	0	Macrophages_Microglias	Lman2
ENSRNOG00000014464	0	0.380357	0.251	0.009	0	Macrophages_Microglias	ENSRNOG00000014464
Cndp1	0	0.380226	0.301	0.041	0	Macrophages_Microglias	Cndp1
Anp32b	0	0.379901	0.854	0.454	0	Macrophages_Microglias	Anp32b
Rpl24	0	0.37977	0.987	0.761	0	Macrophages_Microglias	Rpl24
Dera	0	0.37959	0.593	0.23	0	Macrophages_Microglias	Dera
Rab5if	0	0.379499	0.865	0.489	0	Macrophages_Microglias	Rab5if
Cyc1	0	0.379083	0.71	0.35	0	Macrophages_Microglias	Cyc1
Uqcrq	0	0.378902	0.909	0.531	0	Macrophages_Microglias	Uqcrq
Sirpa	0	0.378542	0.566	0.13	0	Macrophages_Microglias	Sirpa
Fkbp1a	0	0.37844	0.896	0.487	0	Macrophages_Microglias	Fkbp1a
Eif1ad	0	0.378308	0.532	0.191	0	Macrophages_Microglias	Eif1ad
Fbxo6	0	0.378081	0.636	0.252	0	Macrophages_Microglias	Fbxo6
Slc10a6	0	0.376336	0.233	0.007	0	Macrophages_Microglias	Slc10a6
Asah1	0	0.376336	0.691	0.267	0	Macrophages_Microglias	Asah1
Tent5c	0	0.375798	0.451	0.081	0	Macrophages_Microglias	Tent5c
ENSRNOG00000064545	0	0.375739	0.981	0.749	0	Macrophages_Microglias	ENSRNOG00000064545
Nans	0	0.375226	0.429	0.149	0	Macrophages_Microglias	Nans
Ctsk	0	0.373662	0.223	0.066	0	Macrophages_Microglias	Ctsk
Fabp3	0	0.372861	0.256	0.03	0	Macrophages_Microglias	Fabp3
Rpl6	0	0.371779	0.985	0.693	0	Macrophages_Microglias	Rpl6
Ssr2	0	0.371549	0.813	0.405	0	Macrophages_Microglias	Ssr2
Fgd2	0	0.371441	0.305	0.034	0	Macrophages_Microglias	Fgd2
Ppib	0	0.370927	0.952	0.605	0	Macrophages_Microglias	Ppib
Ran	0	0.368632	0.89	0.511	0	Macrophages_Microglias	Ran
Timm23	0	0.368436	0.683	0.324	0	Macrophages_Microglias	Timm23
ENSRNOG00000070737	0	0.368313	0.268	0.05	0	Macrophages_Microglias	ENSRNOG00000070737
Mrpl27	0	0.368043	0.816	0.408	0	Macrophages_Microglias	Mrpl27
Fcer1g	0	0.368013	0.986	0.643	0	Macrophages_Microglias	Fcer1g
Mertk	0	0.367088	0.259	0.014	0	Macrophages_Microglias	Mertk
Lactb	0	0.366143	0.469	0.149	0	Macrophages_Microglias	Lactb
Hsp90b1	0	0.366093	0.87	0.48	0	Macrophages_Microglias	Hsp90b1
H1f5	0	0.364857	0.161	0.058	0	Macrophages_Microglias	H1f5
Acadl	0	0.364612	0.692	0.309	0	Macrophages_Microglias	Acadl
Tmem192	0	0.363346	0.53	0.172	0	Macrophages_Microglias	Tmem192
Brk1	0	0.361108	0.862	0.474	0	Macrophages_Microglias	Brk1
Mtch2	0	0.359489	0.717	0.344	0	Macrophages_Microglias	Mtch2
Kat8	0	0.359284	0.625	0.287	0	Macrophages_Microglias	Kat8
Dusp22	0	0.357224	0.352	0.071	0	Macrophages_Microglias	Dusp22
Dram2	0	0.357196	0.371	0.077	0	Macrophages_Microglias	Dram2
Casp1	0	0.356269	0.452	0.085	0	Macrophages_Microglias	Casp1
Sdf4	0	0.355913	0.769	0.382	0	Macrophages_Microglias	Sdf4
Atp1a1	0	0.355569	0.655	0.286	0	Macrophages_Microglias	Atp1a1
Niban2	0	0.355181	0.393	0.115	0	Macrophages_Microglias	Niban2
Icoslg	0	0.354695	0.324	0.058	0	Macrophages_Microglias	Icoslg
Rps17	0	0.35389	0.959	0.645	0	Macrophages_Microglias	Rps17
Slc37a2	0	0.353295	0.295	0.025	0	Macrophages_Microglias	Slc37a2
Sumf1	0	0.353283	0.426	0.115	0	Macrophages_Microglias	Sumf1
Galk2	0	0.353022	0.343	0.078	0	Macrophages_Microglias	Galk2
Slc50a1	0	0.352421	0.573	0.246	0	Macrophages_Microglias	Slc50a1
Slc38a7	0	0.351968	0.292	0.039	0	Macrophages_Microglias	Slc38a7
Aph1a	0	0.350856	0.484	0.179	0	Macrophages_Microglias	Aph1a
Arsb	0	0.350002	0.468	0.171	0	Macrophages_Microglias	Arsb
Pdcd5	0	0.349647	0.787	0.388	0	Macrophages_Microglias	Pdcd5
Birc5	0	0.348597	0.265	0.116	0	Macrophages_Microglias	Birc5
ENSRNOG00000031859	0	0.348489	0.988	0.725	0	Macrophages_Microglias	ENSRNOG00000031859
Lrrc59	0	0.348286	0.495	0.2	0	Macrophages_Microglias	Lrrc59
Exosc5	0	0.34801	0.536	0.228	0	Macrophages_Microglias	Exosc5
Fdx2	0	0.347776	0.542	0.222	0	Macrophages_Microglias	Fdx2
Rpl4	0	0.347559	0.927	0.541	0	Macrophages_Microglias	Rpl4
Herpud1	0	0.347447	0.55	0.224	0	Macrophages_Microglias	Herpud1
Cox5b	0	0.34742	0.952	0.647	0	Macrophages_Microglias	Cox5b
Rpl19	0	0.346929	0.995	0.819	0	Macrophages_Microglias	Rpl19
Etfb	0	0.346815	0.658	0.299	0	Macrophages_Microglias	Etfb
Rab5c	0	0.346021	0.87	0.489	0	Macrophages_Microglias	Rab5c
Slc25a39	0	0.345274	0.777	0.388	0	Macrophages_Microglias	Slc25a39
Leprot	0	0.344858	0.664	0.293	0	Macrophages_Microglias	Leprot
Taf3	0	0.344445	0.91	0.513	0	Macrophages_Microglias	Taf3
Aldh16a1	0	0.344412	0.386	0.096	0	Macrophages_Microglias	Aldh16a1
Slc7a8	0	0.344356	0.276	0.032	0	Macrophages_Microglias	Slc7a8
Fibp	0	0.343955	0.592	0.244	0	Macrophages_Microglias	Fibp
Bloc1s1	0	0.343647	0.872	0.474	0	Macrophages_Microglias	Bloc1s1
Cuedc2	0	0.343613	0.489	0.179	0	Macrophages_Microglias	Cuedc2
Mgat4b	0	0.343491	0.37	0.116	0	Macrophages_Microglias	Mgat4b
ENSRNOG00000003763	0	0.343026	0.659	0.31	0	Macrophages_Microglias	ENSRNOG00000003763
RGD1562402	0	0.342944	0.422	0.151	0	Macrophages_Microglias	RGD1562402
Atp5pb	0	0.342658	0.934	0.603	0	Macrophages_Microglias	Atp5pb
AC105515.1	0	0.342607	0.389	0.123	0	Macrophages_Microglias	AC105515.1
Tpt1	0	0.341628	0.992	0.895	0	Macrophages_Microglias	Tpt1
Mt-co3	0	0.340101	0.967	0.899	0	Macrophages_Microglias	Mt-co3
Psmd1	0	0.340094	0.647	0.312	0	Macrophages_Microglias	Psmd1
Rpl35	0	0.33942	0.99	0.766	0	Macrophages_Microglias	Rpl35
Cox7c	0	0.33919	0.914	0.546	0	Macrophages_Microglias	Cox7c
St14	0	0.339092	0.258	0.028	0	Macrophages_Microglias	St14
Slc2a5	0	0.338824	0.202	0.006	0	Macrophages_Microglias	Slc2a5
Atp5pd	0	0.338631	0.947	0.624	0	Macrophages_Microglias	Atp5pd
Ppp1ca	0	0.338614	0.908	0.575	0	Macrophages_Microglias	Ppp1ca
Zfp36l1	0	0.338412	0.639	0.307	0	Macrophages_Microglias	Zfp36l1
Pla2g15	0	0.337418	0.298	0.042	0	Macrophages_Microglias	Pla2g15
Myo1f	0	0.337114	0.62	0.139	0	Macrophages_Microglias	Myo1f
Hnrnpa3	0	0.336383	0.903	0.55	0	Macrophages_Microglias	Hnrnpa3
MGC108823	0	0.336235	0.33	0.053	0	Macrophages_Microglias	MGC108823
Eif3i	0	0.336031	0.868	0.477	0	Macrophages_Microglias	Eif3i
Fcnb	0	0.335461	0.25	0.058	0	Macrophages_Microglias	Fcnb
ENSRNOG00000002191	0	0.335455	0.227	0.013	0	Macrophages_Microglias	ENSRNOG00000002191
Atic	0	0.335401	0.547	0.239	0	Macrophages_Microglias	Atic
Uqcc3	0	0.33406	0.653	0.291	0	Macrophages_Microglias	Uqcc3
Spcs2	0	0.333351	0.879	0.509	0	Macrophages_Microglias	Spcs2
Mcts1	0	0.33276	0.711	0.339	0	Macrophages_Microglias	Mcts1
Vdac2	0	0.331721	0.913	0.53	0	Macrophages_Microglias	Vdac2
Cerk	0	0.331718	0.493	0.134	0	Macrophages_Microglias	Cerk
Txn1	0	0.331683	0.931	0.688	0	Macrophages_Microglias	Txn1
Trappc2l	0	0.330498	0.749	0.363	0	Macrophages_Microglias	Trappc2l
Mrpl15	0	0.330222	0.61	0.277	0	Macrophages_Microglias	Mrpl15
Ostc	0	0.3291	0.691	0.335	0	Macrophages_Microglias	Ostc
Nfe2l2	0	0.328823	0.734	0.268	0	Macrophages_Microglias	Nfe2l2
Meis3	0	0.327829	0.237	0.056	0	Macrophages_Microglias	Meis3
Rpl32-ps3	0	0.327732	0.432	0.159	0	Macrophages_Microglias	Rpl32-ps3
Rplp1	0	0.327723	0.994	0.844	0	Macrophages_Microglias	Rplp1
Npm1	0	0.327568	0.966	0.63	0	Macrophages_Microglias	Npm1
Smim3	0	0.327116	0.525	0.176	0	Macrophages_Microglias	Smim3
Mvp	0	0.326715	0.489	0.163	0	Macrophages_Microglias	Mvp
Lrrc40	0	0.326065	0.294	0.062	0	Macrophages_Microglias	Lrrc40
Rpl32	0	0.32584	0.992	0.758	0	Macrophages_Microglias	Rpl32
Rps4x.1	0	0.325404	0.992	0.734	0	Macrophages_Microglias	Rps4x.1
Plk2	0	0.325272	0.322	0.101	0	Macrophages_Microglias	Plk2
Anxa6	0	0.32351	0.65	0.285	0	Macrophages_Microglias	Anxa6
Cnpy3	0	0.322836	0.512	0.201	0	Macrophages_Microglias	Cnpy3
Ndufb3	0	0.322812	0.761	0.381	0	Macrophages_Microglias	Ndufb3
Blvrb	0	0.322417	0.411	0.169	0	Macrophages_Microglias	Blvrb
Rpl18a	0	0.322204	0.992	0.749	0	Macrophages_Microglias	Rpl18a
Pink1	0	0.321526	0.495	0.161	0	Macrophages_Microglias	Pink1
Il4r	0	0.319878	0.407	0.093	0	Macrophages_Microglias	Il4r
Abca1	0	0.319432	0.249	0.023	0	Macrophages_Microglias	Abca1
Lasp1	0	0.318786	0.53	0.165	0	Macrophages_Microglias	Lasp1
Lrmda	0	0.318671	0.271	0.04	0	Macrophages_Microglias	Lrmda
Txn2	0	0.318493	0.657	0.313	0	Macrophages_Microglias	Txn2
Fam102b	0	0.317372	0.318	0.118	0	Macrophages_Microglias	Fam102b
Cd47	0	0.317206	0.834	0.442	0	Macrophages_Microglias	Cd47
Lcp2	0	0.316783	0.599	0.129	0	Macrophages_Microglias	Lcp2
Fkbp15	0	0.316728	0.338	0.077	0	Macrophages_Microglias	Fkbp15
Sting1	0	0.316346	0.305	0.042	0	Macrophages_Microglias	Sting1
Cdk2ap2	0	0.316292	0.722	0.336	0	Macrophages_Microglias	Cdk2ap2
Mrpl58	0	0.316169	0.602	0.271	0	Macrophages_Microglias	Mrpl58
Tram1	0	0.315686	0.732	0.373	0	Macrophages_Microglias	Tram1
Trip6	0	0.315517	0.29	0.048	0	Macrophages_Microglias	Trip6
Tep1	0	0.315388	0.298	0.053	0	Macrophages_Microglias	Tep1
Kpna2	0	0.315303	0.35	0.128	0	Macrophages_Microglias	Kpna2
Nnt	0	0.315055	0.325	0.076	0	Macrophages_Microglias	Nnt
Ybx1	0	0.313574	0.883	0.503	0	Macrophages_Microglias	Ybx1
Lamtor4	0	0.313246	0.906	0.565	0	Macrophages_Microglias	Lamtor4
Spg21	0	0.313197	0.657	0.284	0	Macrophages_Microglias	Spg21
Hk3	0	0.312807	0.301	0.032	0	Macrophages_Microglias	Hk3
Rps21	0	0.312678	0.983	0.738	0	Macrophages_Microglias	Rps21
ENSRNOG00000000164	0	0.312167	0.888	0.503	0	Macrophages_Microglias	ENSRNOG00000000164
Nipsnap3b	0	0.310764	0.409	0.152	0	Macrophages_Microglias	Nipsnap3b
Gyg1	0	0.31062	0.519	0.212	0	Macrophages_Microglias	Gyg1
ENSRNOG00000004249	0	0.310548	0.246	0.025	0	Macrophages_Microglias	ENSRNOG00000004249
Cd300le	0	0.309794	0.246	0.038	0	Macrophages_Microglias	Cd300le
Tor2a	0	0.309765	0.386	0.12	0	Macrophages_Microglias	Tor2a
Nit2	0	0.309549	0.517	0.211	0	Macrophages_Microglias	Nit2
Ssbp4	0	0.309405	0.508	0.22	0	Macrophages_Microglias	Ssbp4
Prdx5	0	0.309348	0.93	0.724	0	Macrophages_Microglias	Prdx5
Psma7	0	0.307006	0.938	0.603	0	Macrophages_Microglias	Psma7
Havcr2	0	0.3066	0.333	0.05	0	Macrophages_Microglias	Havcr2
Hmbs	0	0.30643	0.431	0.176	0	Macrophages_Microglias	Hmbs
Acot9	0	0.305832	0.501	0.187	0	Macrophages_Microglias	Acot9
Atp5pf	0	0.305348	0.92	0.591	0	Macrophages_Microglias	Atp5pf
Rasa4	0	0.304567	0.295	0.023	0	Macrophages_Microglias	Rasa4
Mt-co1	0	0.304137	0.97	0.903	0	Macrophages_Microglias	Mt-co1
Zfat	0	0.303794	0.176	0.025	0	Macrophages_Microglias	Zfat
Eif3a	0	0.303423	0.778	0.403	0	Macrophages_Microglias	Eif3a
Hnrnpab	0	0.303209	0.825	0.454	0	Macrophages_Microglias	Hnrnpab
Psma6	0	0.30305	0.887	0.526	0	Macrophages_Microglias	Psma6
Metrnl	0	0.30289	0.499	0.153	0	Macrophages_Microglias	Metrnl
Actb	0	0.302343	1	0.983	0	Macrophages_Microglias	Actb
Mtx2	0	0.30186	0.496	0.219	0	Macrophages_Microglias	Mtx2
Ripk2	0	0.300893	0.283	0.061	0	Macrophages_Microglias	Ripk2
Fez2	0	0.300729	0.322	0.085	0	Macrophages_Microglias	Fez2
Jtb	0	0.300393	0.715	0.356	0	Macrophages_Microglias	Jtb
Rps6ka2	0	0.300024	0.244	0.029	0	Macrophages_Microglias	Rps6ka2
Rpl27	0	0.299753	0.966	0.648	0	Macrophages_Microglias	Rpl27
Pycr3	0	0.29943	0.932	0.553	0	Macrophages_Microglias	Pycr3
Gpi	0	0.298516	0.672	0.314	0	Macrophages_Microglias	Gpi
Got2	0	0.297925	0.589	0.278	0	Macrophages_Microglias	Got2
Eif3f	0	0.297757	0.892	0.52	0	Macrophages_Microglias	Eif3f
Coa3	0	0.297755	0.61	0.278	0	Macrophages_Microglias	Coa3
Spc24	0	0.29762	0.264	0.129	0	Macrophages_Microglias	Spc24
Shtn1	0	0.297615	0.256	0.042	0	Macrophages_Microglias	Shtn1
Ddx41	0	0.297251	0.574	0.239	0	Macrophages_Microglias	Ddx41
Mrpl23	0	0.296967	0.733	0.371	0	Macrophages_Microglias	Mrpl23
ENSRNOG00000001289	0	0.296907	0.339	0.088	0	Macrophages_Microglias	ENSRNOG00000001289
Itgb5	0	0.296856	0.237	0.048	0	Macrophages_Microglias	Itgb5
Gtf3a	0	0.296834	0.517	0.229	0	Macrophages_Microglias	Gtf3a
Ndufb7	0	0.296578	0.853	0.473	0	Macrophages_Microglias	Ndufb7
Uqcrh	0	0.296498	0.942	0.637	0	Macrophages_Microglias	Uqcrh
Lgals8	0	0.295983	0.437	0.164	0	Macrophages_Microglias	Lgals8
Ndufa5	0	0.295825	0.789	0.41	0	Macrophages_Microglias	Ndufa5
Dbnl	0	0.295779	0.675	0.317	0	Macrophages_Microglias	Dbnl
Tmem147	0	0.295351	0.673	0.33	0	Macrophages_Microglias	Tmem147
Rapgef5	0	0.295182	0.243	0.036	0	Macrophages_Microglias	Rapgef5
Trappc3	0	0.295106	0.657	0.306	0	Macrophages_Microglias	Trappc3
Fcgr2b	0	0.295049	0.578	0.135	0	Macrophages_Microglias	Fcgr2b
Lpar6	0	0.294551	0.302	0.102	0	Macrophages_Microglias	Lpar6
ENSRNOG00000021395	0	0.293734	0.501	0.217	0	Macrophages_Microglias	ENSRNOG00000021395
Psma4	0	0.293429	0.845	0.465	0	Macrophages_Microglias	Psma4
Arhgap22	0	0.293306	0.341	0.078	0	Macrophages_Microglias	Arhgap22
Slamf8	0	0.29328	0.22	0.02	0	Macrophages_Microglias	Slamf8
Prcp	0	0.292686	0.284	0.054	0	Macrophages_Microglias	Prcp
Cmtm3	0	0.292322	0.299	0.078	0	Macrophages_Microglias	Cmtm3
Cln8	0	0.292104	0.345	0.096	0	Macrophages_Microglias	Cln8
Slc25a19	0	0.291544	0.451	0.159	0	Macrophages_Microglias	Slc25a19
Nfu1	0	0.290997	0.496	0.189	0	Macrophages_Microglias	Nfu1
Gabarap	0	0.290737	0.971	0.822	0	Macrophages_Microglias	Gabarap
Furin	0	0.290429	0.499	0.152	0	Macrophages_Microglias	Furin
Hprt1	0	0.290211	0.479	0.151	0	Macrophages_Microglias	Hprt1
Commd7	0	0.289501	0.554	0.231	0	Macrophages_Microglias	Commd7
Ptpmt1	0	0.289458	0.507	0.222	0	Macrophages_Microglias	Ptpmt1
Vcp	0	0.288826	0.801	0.432	0	Macrophages_Microglias	Vcp
Rps20.1	0	0.28876	0.988	0.786	0	Macrophages_Microglias	Rps20.1
Tmem248	0	0.286819	0.585	0.247	0	Macrophages_Microglias	Tmem248
Rpl31l4	0	0.286561	0.376	0.151	0	Macrophages_Microglias	Rpl31l4
Ppp1cc	0	0.286005	0.644	0.292	0	Macrophages_Microglias	Ppp1cc
Cited4	0	0.285851	0.139	0.016	0	Macrophages_Microglias	Cited4
Slc3a2	0	0.28564	0.797	0.408	0	Macrophages_Microglias	Slc3a2
Dnajc3	0	0.285608	0.639	0.288	0	Macrophages_Microglias	Dnajc3
Mbd3	0	0.285575	0.66	0.322	0	Macrophages_Microglias	Mbd3
Slc35f6	0	0.285453	0.297	0.076	0	Macrophages_Microglias	Slc35f6
Scyl1	0	0.285209	0.4	0.14	0	Macrophages_Microglias	Scyl1
Rps27l	0	0.285088	0.863	0.43	0	Macrophages_Microglias	Rps27l
Nrp2	0	0.285066	0.322	0.078	0	Macrophages_Microglias	Nrp2
Arl8b	0	0.284739	0.564	0.242	0	Macrophages_Microglias	Arl8b
Fmnl3	0	0.284561	0.315	0.055	0	Macrophages_Microglias	Fmnl3
ENSRNOG00000070574	0	0.28434	0.64	0.313	0	Macrophages_Microglias	ENSRNOG00000070574
Isoc2b	0	0.284178	0.31	0.085	0	Macrophages_Microglias	Isoc2b
Snd1	0	0.283533	0.474	0.201	0	Macrophages_Microglias	Snd1
Rplp2	0	0.283481	0.983	0.743	0	Macrophages_Microglias	Rplp2
Itsn1	0	0.28342	0.295	0.083	0	Macrophages_Microglias	Itsn1
Slc35b1	0	0.283388	0.622	0.307	0	Macrophages_Microglias	Slc35b1
A3galt2	0	0.283246	0.317	0.083	0	Macrophages_Microglias	A3galt2
Frmd4a	0	0.282952	0.341	0.132	0	Macrophages_Microglias	Frmd4a
Pold4	0	0.282888	0.623	0.234	0	Macrophages_Microglias	Pold4
Gsg1l	0	0.282462	0.152	0.006	0	Macrophages_Microglias	Gsg1l
ENSRNOG00000007851	0	0.282201	0.848	0.481	0	Macrophages_Microglias	ENSRNOG00000007851
Oxa1l	0	0.281711	0.555	0.26	0	Macrophages_Microglias	Oxa1l
Eef2k	0	0.281544	0.376	0.115	0	Macrophages_Microglias	Eef2k
Ptpn6	0	0.281426	0.783	0.236	0	Macrophages_Microglias	Ptpn6
Armc3	0	0.281268	0.22	0.023	0	Macrophages_Microglias	Armc3
Aarsd1	0	0.281177	0.589	0.283	0	Macrophages_Microglias	Aarsd1
Rpl13	0	0.280981	0.995	0.799	0	Macrophages_Microglias	Rpl13
Gpaa1	0	0.280916	0.428	0.172	0	Macrophages_Microglias	Gpaa1
Daglb	0	0.280114	0.421	0.122	0	Macrophages_Microglias	Daglb
Pik3cg	0	0.279832	0.263	0.029	0	Macrophages_Microglias	Pik3cg
Cnih4	0	0.279814	0.597	0.27	0	Macrophages_Microglias	Cnih4
Ndufs3	0	0.279666	0.645	0.313	0	Macrophages_Microglias	Ndufs3
Tlr3	0	0.279585	0.192	0.018	0	Macrophages_Microglias	Tlr3
Mpv17l2	0	0.279512	0.637	0.288	0	Macrophages_Microglias	Mpv17l2
Dnajc19	0	0.279244	0.764	0.39	0	Macrophages_Microglias	Dnajc19
Inpp5d	0	0.278783	0.442	0.083	0	Macrophages_Microglias	Inpp5d
Gpx4	0	0.278677	0.929	0.593	0	Macrophages_Microglias	Gpx4
mrpl9	0	0.278098	0.544	0.264	0	Macrophages_Microglias	mrpl9
Brd7	0	0.277943	0.494	0.2	0	Macrophages_Microglias	Brd7
Edem2	0	0.277407	0.418	0.146	0	Macrophages_Microglias	Edem2
Dnajc15	0	0.277203	0.525	0.241	0	Macrophages_Microglias	Dnajc15
Ndufa1	0	0.276722	0.854	0.493	0	Macrophages_Microglias	Ndufa1
ENSRNOG00000037076	0	0.276384	0.194	0.01	0	Macrophages_Microglias	ENSRNOG00000037076
Ccl9	0	0.275936	0.13	0.012	0	Macrophages_Microglias	Ccl9
Cox5a	0	0.275231	0.935	0.609	0	Macrophages_Microglias	Cox5a
Bag3	0	0.275179	0.305	0.161	0	Macrophages_Microglias	Bag3
Vps36	0	0.275008	0.679	0.303	0	Macrophages_Microglias	Vps36
Rps3a	0	0.274816	0.99	0.78	0	Macrophages_Microglias	Rps3a
Cyp20a1	0	0.274101	0.348	0.132	0	Macrophages_Microglias	Cyp20a1
Rab11a	0	0.273947	0.819	0.463	0	Macrophages_Microglias	Rab11a
Rpn1	0	0.273725	0.655	0.327	0	Macrophages_Microglias	Rpn1
Mtx1	0	0.273662	0.504	0.23	0	Macrophages_Microglias	Mtx1
Nudc	0	0.273488	0.789	0.42	0	Macrophages_Microglias	Nudc
mrpl11	0	0.27295	0.484	0.209	0	Macrophages_Microglias	mrpl11
Stab1	0	0.272801	0.157	0.014	0	Macrophages_Microglias	Stab1
Mcrip2	0	0.272694	0.254	0.048	0	Macrophages_Microglias	Mcrip2
Mydgf	0	0.272563	0.734	0.363	0	Macrophages_Microglias	Mydgf
Atp6v1a	0	0.27212	0.388	0.142	0	Macrophages_Microglias	Atp6v1a
Samm50	0	0.271917	0.516	0.233	0	Macrophages_Microglias	Samm50
Atp5mf	0	0.27183	0.894	0.559	0	Macrophages_Microglias	Atp5mf
Mknk2	0	0.271453	0.449	0.131	0	Macrophages_Microglias	Mknk2
Ndufs7	0	0.271147	0.857	0.486	0	Macrophages_Microglias	Ndufs7
Pccb	0	0.271098	0.357	0.13	0	Macrophages_Microglias	Pccb
Ivd	0	0.270827	0.419	0.171	0	Macrophages_Microglias	Ivd
Shc1	0	0.270576	0.489	0.158	0	Macrophages_Microglias	Shc1
Ndufab1	0	0.270342	0.697	0.348	0	Macrophages_Microglias	Ndufab1
Ten1	0	0.270333	0.516	0.227	0	Macrophages_Microglias	Ten1
Arg1	0	0.269965	0.198	0.046	0	Macrophages_Microglias	Arg1
Rpl26	0	0.269742	0.985	0.702	0	Macrophages_Microglias	Rpl26
Mtarc1	0	0.269284	0.55	0.209	0	Macrophages_Microglias	Mtarc1
Ccdc22	0	0.269248	0.347	0.114	0	Macrophages_Microglias	Ccdc22
Mrps15	0	0.268987	0.67	0.335	0	Macrophages_Microglias	Mrps15
Cpsf4	0	0.267559	0.266	0.073	0	Macrophages_Microglias	Cpsf4
Esd	0	0.267507	0.573	0.268	0	Macrophages_Microglias	Esd
Stx8	0	0.267403	0.521	0.226	0	Macrophages_Microglias	Stx8
Rps16	0	0.267383	0.982	0.762	0	Macrophages_Microglias	Rps16
Crlf2	0	0.267157	0.693	0.272	0	Macrophages_Microglias	Crlf2
Kcnk13	0	0.267132	0.198	0.009	0	Macrophages_Microglias	Kcnk13
AC121415.1	0	0.267101	0.806	0.412	0	Macrophages_Microglias	AC121415.1
Cnpy2	0	0.266936	0.796	0.407	0	Macrophages_Microglias	Cnpy2
Atp6ap1	0	0.266729	0.644	0.266	0	Macrophages_Microglias	Atp6ap1
Ctbs	0	0.265882	0.406	0.115	0	Macrophages_Microglias	Ctbs
Mapkapk3	0	0.265788	0.366	0.088	0	Macrophages_Microglias	Mapkapk3
Coro1c	0	0.265698	0.492	0.202	0	Macrophages_Microglias	Coro1c
Cct2	0	0.26566	0.77	0.405	0	Macrophages_Microglias	Cct2
Cyth4	0	0.265532	0.422	0.082	0	Macrophages_Microglias	Cyth4
Ada	0	0.265305	0.313	0.069	0	Macrophages_Microglias	Ada
Ogdh	0	0.265137	0.458	0.192	0	Macrophages_Microglias	Ogdh
Antkmt	0	0.264794	0.422	0.162	0	Macrophages_Microglias	Antkmt
Sod1	0	0.264607	0.751	0.398	0	Macrophages_Microglias	Sod1
Hhex	0	0.26441	0.282	0.048	0	Macrophages_Microglias	Hhex
Bcl2l12	0	0.264402	0.407	0.124	0	Macrophages_Microglias	Bcl2l12
Aldh9a1	0	0.2637	0.328	0.113	0	Macrophages_Microglias	Aldh9a1
ENSRNOG00000069024	0	0.263649	0.783	0.431	0	Macrophages_Microglias	ENSRNOG00000069024
Pofut2	0	0.263284	0.449	0.189	0	Macrophages_Microglias	Pofut2
Tm6sf1	0	0.262934	0.526	0.116	0	Macrophages_Microglias	Tm6sf1
Ggta1	0	0.262838	0.27	0.045	0	Macrophages_Microglias	Ggta1
Il18bp	0	0.262091	0.236	0.043	0	Macrophages_Microglias	Il18bp
Acsbg1	0	0.261945	0.161	0.006	0	Macrophages_Microglias	Acsbg1
Ndufa9	0	0.261639	0.625	0.304	0	Macrophages_Microglias	Ndufa9
Naxe	0	0.261367	0.458	0.204	0	Macrophages_Microglias	Naxe
Rpl9.2	0	0.261343	0.987	0.761	0	Macrophages_Microglias	Rpl9.2
Rps13	0	0.261062	0.988	0.74	0	Macrophages_Microglias	Rps13
Dtnbp1	0	0.260986	0.445	0.135	0	Macrophages_Microglias	Dtnbp1
Uqcrc1	0	0.260742	0.774	0.402	0	Macrophages_Microglias	Uqcrc1
Rps29.1	0	0.260691	0.417	0.157	0	Macrophages_Microglias	Rps29.1
Atp23	0	0.260357	0.356	0.114	0	Macrophages_Microglias	Atp23
ENSRNOG00000066117	0	0.259932	0.957	0.657	0	Macrophages_Microglias	ENSRNOG00000066117
Rps3	0	0.259856	0.988	0.753	0	Macrophages_Microglias	Rps3
Rrbp1	0	0.259322	0.821	0.456	0	Macrophages_Microglias	Rrbp1
Fam174a	0	0.259023	0.401	0.14	0	Macrophages_Microglias	Fam174a
Ctrc	0	0.258553	0.22	0.016	0	Macrophages_Microglias	Ctrc
Mettl26	0	0.258087	0.302	0.082	0	Macrophages_Microglias	Mettl26
Tk1	0	0.257797	0.292	0.126	0	Macrophages_Microglias	Tk1
Slc8a1	0	0.257514	0.229	0.033	0	Macrophages_Microglias	Slc8a1
ENSRNOG00000037402	0	0.257097	0.667	0.333	0	Macrophages_Microglias	ENSRNOG00000037402
Mrpl13	0	0.256726	0.558	0.252	0	Macrophages_Microglias	Mrpl13
Oma1	0	0.256692	0.237	0.044	0	Macrophages_Microglias	Oma1
Mrgprx3	0	0.256685	0.22	0.015	0	Macrophages_Microglias	Mrgprx3
Mpst	0	0.256676	0.535	0.252	0	Macrophages_Microglias	Mpst
Csk	0	0.256667	0.574	0.226	0	Macrophages_Microglias	Csk
ENSRNOG00000056728	0	0.256547	0.471	0.176	0	Macrophages_Microglias	ENSRNOG00000056728
Fkbp11	0	0.255757	0.398	0.143	0	Macrophages_Microglias	Fkbp11
Nmt1	0	0.255557	0.54	0.249	0	Macrophages_Microglias	Nmt1
Cd37	0	0.255401	0.797	0.273	0	Macrophages_Microglias	Cd37
Eef1b2	0	0.254234	0.956	0.582	0	Macrophages_Microglias	Eef1b2
Htatip2	0	0.254082	0.337	0.11	0	Macrophages_Microglias	Htatip2
Sdhd	0	0.253861	0.641	0.306	0	Macrophages_Microglias	Sdhd
Reep4	0	0.253793	0.259	0.074	0	Macrophages_Microglias	Reep4
Rbm7	0	0.253655	0.524	0.2	0	Macrophages_Microglias	Rbm7
Ddrgk1	0	0.253542	0.748	0.367	0	Macrophages_Microglias	Ddrgk1
Mt-nd4l	0	0.253464	0.673	0.351	0	Macrophages_Microglias	Mt-nd4l
Pfkl	0	0.253404	0.419	0.145	0	Macrophages_Microglias	Pfkl
Polr2i	0	0.253123	0.558	0.26	0	Macrophages_Microglias	Polr2i
Rcan1	0	0.252509	0.365	0.171	0	Macrophages_Microglias	Rcan1
Tie1	0	0.251166	0.233	0.025	0	Macrophages_Microglias	Tie1
Ncln	0	0.251038	0.449	0.189	0	Macrophages_Microglias	Ncln
Hacd4	0	0.250872	0.361	0.06	0	Macrophages_Microglias	Hacd4
Osgep	0	0.250457	0.301	0.1	0	Macrophages_Microglias	Osgep
Cd300lf	0	0.250017	0.313	0.039	0	Macrophages_Microglias	Cd300lf
Ube2c	3.71447e-241	0.383222	0.182	0.086	8.59492e-237	Macrophages_Microglias	Ube2c
Hist1h2an	2.23948e-235	0.416943	0.183	0.089	5.18194e-231	Macrophages_Microglias	Hist1h2an
S100a9	0	6.41303	0.856	0.173	0	Neutrophils	S100a9
S100a8	0	5.97036	0.798	0.192	0	Neutrophils	S100a8
G0s2	0	5.66703	0.844	0.144	0	Neutrophils	G0s2
ENSRNOG00000030021	0	4.60152	0.816	0.311	0	Neutrophils	ENSRNOG00000030021
Lrg1	0	4.4776	0.846	0.112	0	Neutrophils	Lrg1
Slfn4	0	4.24192	0.722	0.138	0	Neutrophils	Slfn4
ENSRNOG00000070861	0	4.12783	0.236	0.017	0	Neutrophils	ENSRNOG00000070861
Hcar2	0	4.09272	0.698	0.252	0	Neutrophils	Hcar2
Retnlg	0	4.01806	0.28	0.015	0	Neutrophils	Retnlg
Cxcl3	0	3.8756	0.273	0.105	0	Neutrophils	Cxcl3
Chi3l1	0	3.82619	0.764	0.107	0	Neutrophils	Chi3l1
Cxcl2	0	3.77714	0.619	0.511	0	Neutrophils	Cxcl2
ENSRNOG00000068561	0	3.69969	0.209	0.017	0	Neutrophils	ENSRNOG00000068561
Il1r2	0	3.65079	0.572	0.043	0	Neutrophils	Il1r2
Ifit3	0	3.63083	0.541	0.041	0	Neutrophils	Ifit3
Mcemp1	0	3.61574	0.729	0.178	0	Neutrophils	Mcemp1
Sell	0	3.55879	0.554	0.054	0	Neutrophils	Sell
Pglyrp1	0	3.48658	0.481	0.016	0	Neutrophils	Pglyrp1
Srgn	0	3.43683	0.925	0.583	0	Neutrophils	Srgn
Ifit1bl	0	3.40312	0.461	0.019	0	Neutrophils	Ifit1bl
Dnaja1	0	3.39082	0.705	0.765	0	Neutrophils	Dnaja1
Il1b	0	3.3669	0.723	0.361	0	Neutrophils	Il1b
Cxcr2	0	3.26973	0.557	0.013	0	Neutrophils	Cxcr2
Nudt4	0	3.2641	0.779	0.508	0	Neutrophils	Nudt4
Gadd45a	0	3.22624	0.659	0.271	0	Neutrophils	Gadd45a
Nos2	0	3.0062	0.455	0.043	0	Neutrophils	Nos2
Fbxl5	0	2.9725	0.521	0.213	0	Neutrophils	Fbxl5
Pf4	0	2.94523	0.254	0.569	0	Neutrophils	Pf4
Alox5ap	0	2.85514	0.718	0.512	0	Neutrophils	Alox5ap
Napsa	0	2.8432	0.719	0.312	0	Neutrophils	Napsa
Il1rn	0	2.81554	0.532	0.163	0	Neutrophils	Il1rn
Ltb	0	2.81044	0.523	0.082	0	Neutrophils	Ltb
Prok2	0	2.80294	0.422	0.013	0	Neutrophils	Prok2
Slpi	0	2.79739	0.674	0.231	0	Neutrophils	Slpi
Sod2	0	2.65258	0.813	0.772	0	Neutrophils	Sod2
Oas1a	0	2.63246	0.418	0.046	0	Neutrophils	Oas1a
Tspo	0	2.61758	0.903	0.846	0	Neutrophils	Tspo
Dgat2	0	2.45772	0.471	0.191	0	Neutrophils	Dgat2
Ifitm6	0	2.45594	0.198	0.008	0	Neutrophils	Ifitm6
Stfa2l2	0	2.43766	0.149	0.005	0	Neutrophils	Stfa2l2
Nfkbia	0	2.42656	0.726	0.795	0	Neutrophils	Nfkbia
Mmp8	0	2.41964	0.284	0.012	0	Neutrophils	Mmp8
Anxa1	0	2.40921	0.513	0.499	0	Neutrophils	Anxa1
Tax1bp1	0	2.4043	0.666	0.776	0	Neutrophils	Tax1bp1
Slc16a3	0	2.39463	0.468	0.218	0	Neutrophils	Slc16a3
Cebpb	0	2.3877	0.846	0.703	0	Neutrophils	Cebpb
Fcgr2a	0	2.37039	0.809	0.679	0	Neutrophils	Fcgr2a
Abcb10	0	2.32699	0.22	0.069	0	Neutrophils	Abcb10
Plin2	0	2.31707	0.737	0.703	0	Neutrophils	Plin2
Egr1	0	2.28191	0.527	0.489	0	Neutrophils	Egr1
Msrb1	0	2.26482	0.646	0.637	0	Neutrophils	Msrb1
Mmp9	0	2.25848	0.287	0.016	0	Neutrophils	Mmp9
Scimp	0	2.21099	0.528	0.363	0	Neutrophils	Scimp
Igsf6	0	2.15398	0.383	0.24	0	Neutrophils	Igsf6
Cpne3	0	2.15152	0.414	0.262	0	Neutrophils	Cpne3
Camp	0	2.14537	0.24	0.027	0	Neutrophils	Camp
Ca4	0	2.08726	0.201	0.013	0	Neutrophils	Ca4
Upp1	0	2.05463	0.434	0.175	0	Neutrophils	Upp1
Mcl1	0	2.04627	0.677	0.7	0	Neutrophils	Mcl1
Csf3r	0	2.03393	0.345	0.109	0	Neutrophils	Csf3r
ENSRNOG00000068554	0	1.98094	0.102	0.005	0	Neutrophils	ENSRNOG00000068554
Ypel3	0	1.97678	0.571	0.596	0	Neutrophils	Ypel3
Map4k1	0	1.97511	0.378	0.285	0	Neutrophils	Map4k1
Ptprc	0	1.96179	0.605	0.592	0	Neutrophils	Ptprc
Sdcbp	0	1.95995	0.643	0.665	0	Neutrophils	Sdcbp
Pnrc1	0	1.95157	0.666	0.721	0	Neutrophils	Pnrc1
Msl1	0	1.93494	0.364	0.199	0	Neutrophils	Msl1
Max	0	1.93295	0.426	0.337	0	Neutrophils	Max
AABR07006142.1	0	1.92755	0.298	0.023	0	Neutrophils	AABR07006142.1
Gmfg	0	1.89413	0.76	0.743	0	Neutrophils	Gmfg
Cdkn2d	0	1.89105	0.417	0.267	0	Neutrophils	Cdkn2d
Sorl1	0	1.88451	0.303	0.032	0	Neutrophils	Sorl1
Lilrb4	0	1.88426	0.432	0.285	0	Neutrophils	Lilrb4
Ets2	0	1.87725	0.349	0.242	0	Neutrophils	Ets2
S100a11	0	1.87537	0.838	0.633	0	Neutrophils	S100a11
Pla2g7	0	1.87488	0.619	0.437	0	Neutrophils	Pla2g7
Oas1k.1	0	1.85439	0.292	0.007	0	Neutrophils	Oas1k.1
Bst1	0	1.85098	0.329	0.135	0	Neutrophils	Bst1
Gpsm3	0	1.83446	0.528	0.506	0	Neutrophils	Gpsm3
Btg2	0	1.83087	0.729	0.728	0	Neutrophils	Btg2
Lilrb3a	0	1.82617	0.383	0.227	0	Neutrophils	Lilrb3a
Ncf4	0	1.82048	0.503	0.479	0	Neutrophils	Ncf4
Clec4e	0	1.8125	0.248	0.031	0	Neutrophils	Clec4e
AC128859.3	0	1.78219	0.28	0.027	0	Neutrophils	AC128859.3
Lsp1	0	1.76646	0.635	0.465	0	Neutrophils	Lsp1
Oscar	0	1.73896	0.278	0.079	0	Neutrophils	Oscar
H3f3a	0	1.73487	0.937	0.948	0	Neutrophils	H3f3a
Samsn1	0	1.70619	0.282	0.153	0	Neutrophils	Samsn1
ENSRNOG00000062480	0	1.69077	0.387	0.284	0	Neutrophils	ENSRNOG00000062480
Mxd1	0	1.68351	0.271	0.124	0	Neutrophils	Mxd1
ENSRNOG00000070924	0	1.6758	0.239	0.026	0	Neutrophils	ENSRNOG00000070924
Rara	0	1.66808	0.317	0.188	0	Neutrophils	Rara
Trem3	0	1.65862	0.27	0.1	0	Neutrophils	Trem3
Clec7a	0	1.65055	0.561	0.537	0	Neutrophils	Clec7a
Lcp1	0	1.64298	0.596	0.652	0	Neutrophils	Lcp1
Glipr2	0	1.61664	0.304	0.122	0	Neutrophils	Glipr2
ENSRNOG00000019050	0	1.60467	0.2	0.013	0	Neutrophils	ENSRNOG00000019050
Ubb	0	1.58556	0.942	0.988	0	Neutrophils	Ubb
Elane	0	1.58479	0.16	0.005	0	Neutrophils	Elane
Ier2	0	1.58374	0.674	0.715	0	Neutrophils	Ier2
Dck	0	1.55752	0.232	0.083	0	Neutrophils	Dck
Samd9	0	1.52438	0.23	0.111	0	Neutrophils	Samd9
Lilrb2	0	1.51354	0.253	0.069	0	Neutrophils	Lilrb2
ENSRNOG00000065655	0	1.4849	0.128	0.008	0	Neutrophils	ENSRNOG00000065655
Rflnb	0	1.48128	0.223	0.033	0	Neutrophils	Rflnb
H3f3a.1	0	1.46176	0.678	0.844	0	Neutrophils	H3f3a.1
Prr13	0	1.46024	0.626	0.782	0	Neutrophils	Prr13
Lilrc2	0	1.43969	0.205	0.017	0	Neutrophils	Lilrc2
Sirpd	0	1.41551	0.19	0.009	0	Neutrophils	Sirpd
Ripor2	0	1.39744	0.237	0.042	0	Neutrophils	Ripor2
Eif1	0	1.39223	0.913	0.957	0	Neutrophils	Eif1
Siglec5	0	1.39077	0.181	0.071	0	Neutrophils	Siglec5
Ceacam4	0	1.37447	0.262	0.112	0	Neutrophils	Ceacam4
Stk17b	0	1.3578	0.263	0.137	0	Neutrophils	Stk17b
Arhgdib	0	1.35329	0.703	0.745	0	Neutrophils	Arhgdib
AABR07030771.1	0	1.30373	0.193	0.068	0	Neutrophils	AABR07030771.1
ENSRNOG00000002820	0	1.30148	0.238	0.067	0	Neutrophils	ENSRNOG00000002820
Fetub	0	1.30127	0.164	0.004	0	Neutrophils	Fetub
ENSRNOG00000065206	0	1.29406	0.114	0.005	0	Neutrophils	ENSRNOG00000065206
Atp6v1g1	0	1.2841	0.861	0.919	0	Neutrophils	Atp6v1g1
Nfe2	0	1.28007	0.198	0.021	0	Neutrophils	Nfe2
ENSRNOG00000064524	0	1.27905	0.208	0.084	0	Neutrophils	ENSRNOG00000064524
Jaml	0	1.26937	0.168	0.032	0	Neutrophils	Jaml
Calm2	0	1.25916	0.665	0.83	0	Neutrophils	Calm2
Fth1	0	1.23709	0.998	0.999	0	Neutrophils	Fth1
Tyrobp	0	1.23409	0.957	0.834	0	Neutrophils	Tyrobp
RGD1307182	0	1.21394	0.151	0.045	0	Neutrophils	RGD1307182
Siglec8	0	1.21183	0.185	0.046	0	Neutrophils	Siglec8
Itm2b	0	1.21048	0.867	0.933	0	Neutrophils	Itm2b
Fcer1g1	0	1.19879	0.941	0.795	0	Neutrophils	Fcer1g
Agrn	0	1.19228	0.167	0.058	0	Neutrophils	Agrn
Vstm1	0	1.16694	0.181	0.005	0	Neutrophils	Vstm1
Lyz2	0	1.15276	0.927	0.816	0	Neutrophils	Lyz2
B2m	0	1.11025	0.965	0.975	0	Neutrophils	B2m
Clec4d	0	1.08659	0.146	0.008	0	Neutrophils	Clec4d
Slc2a3	0	1.08579	0.162	0.025	0	Neutrophils	Slc2a3
Taldo1	0	1.07792	0.762	0.888	0	Neutrophils	Taldo1
Sirpb2	0	1.0728	0.145	0.003	0	Neutrophils	Sirpb2
Ddx5	0	1.04468	0.703	0.883	0	Neutrophils	Ddx5
Steap4	0	0.996258	0.126	0.028	0	Neutrophils	Steap4
ENSRNOG00000045654	0	0.93161	0.139	0.042	0	Neutrophils	ENSRNOG00000045654
Bmx	0	0.898527	0.142	0.008	0	Neutrophils	Bmx
P4ha1	0	0.877976	0.162	0.495	0	Neutrophils	P4ha1
Aqp9	0	0.873143	0.117	0.011	0	Neutrophils	Aqp9
AABR07044631.2	0	0.862357	0.101	0.014	0	Neutrophils	AABR07044631.2
Gng11	0	0.860333	0.078	0.369	0	Neutrophils	Gng11
Cyp4f18	0	0.858411	0.113	0.01	0	Neutrophils	Cyp4f18
Arpc1b	0	0.835792	0.79	0.889	0	Neutrophils	Arpc1b
Padi4	0	0.829821	0.129	0.002	0	Neutrophils	Padi4
Xbp1	0	0.826899	0.183	0.513	0	Neutrophils	Xbp1
F2rl2	0	0.784108	0.119	0.024	0	Neutrophils	F2rl2
Tnnc1	0	0.72696	0.125	0.014	0	Neutrophils	Tnnc1
Leprotl1	0	0.617541	0.241	0.597	0	Neutrophils	Leprotl1
Lta4h	0	0.595984	0.118	0.409	0	Neutrophils	Lta4h
Sap30l	0	0.574163	0.135	0.397	0	Neutrophils	Sap30l
Pdcd10	0	0.563875	0.249	0.622	0	Neutrophils	Pdcd10
Bud31	0	0.554058	0.163	0.448	0	Neutrophils	Bud31
Lyl1	0	0.553475	0.107	0.34	0	Neutrophils	Lyl1
Skil	0	0.540977	0.168	0.459	0	Neutrophils	Skil
Rab8a	0	0.534918	0.207	0.546	0	Neutrophils	Rab8a
Tsc22d1	0	0.528842	0.061	0.247	0	Neutrophils	Tsc22d1
Mrpl14	0	0.503843	0.143	0.508	0	Neutrophils	Mrpl14
Ndfip2	0	0.496525	0.171	0.486	0	Neutrophils	Ndfip2
Ncor1	0	0.48751	0.212	0.537	0	Neutrophils	Ncor1
Ostm1	0	0.484072	0.143	0.461	0	Neutrophils	Ostm1
Pcnp	0	0.479841	0.18	0.54	0	Neutrophils	Pcnp
Jak1	0	0.468763	0.244	0.611	0	Neutrophils	Jak1
Ifnar1	0	0.462316	0.169	0.461	0	Neutrophils	Ifnar1
Smu1	0	0.457167	0.107	0.353	0	Neutrophils	Smu1
Fcgr2b1	0	0.45146	0.145	0.413	0	Neutrophils	Fcgr2b
Rbm42	0	0.451379	0.163	0.499	0	Neutrophils	Rbm42
Cwc15	0	0.449741	0.222	0.629	0	Neutrophils	Cwc15
Mbnl2	0	0.447717	0.133	0.416	0	Neutrophils	Mbnl2
Supt4h1	0	0.44208	0.179	0.484	0	Neutrophils	Supt4h1
Ifngr2	0	0.440456	0.189	0.505	0	Neutrophils	Ifngr2
Cdc5l	0	0.430687	0.196	0.571	0	Neutrophils	Cdc5l
Soat1	0	0.429899	0.17	0.457	0	Neutrophils	Soat1
Dnajb6	0	0.429694	0.139	0.404	0	Neutrophils	Dnajb6
Oser1	0	0.425126	0.104	0.388	0	Neutrophils	Oser1
Srpk1	0	0.422681	0.102	0.412	0	Neutrophils	Srpk1
Ctsf	0	0.419026	0.169	0.447	0	Neutrophils	Ctsf
Top1	0	0.417461	0.289	0.677	0	Neutrophils	Top1
Trir	0	0.412425	0.194	0.501	0	Neutrophils	Trir
Sumo1	0	0.411628	0.293	0.703	0	Neutrophils	Sumo1
Ubn1	0	0.410683	0.118	0.386	0	Neutrophils	Ubn1
Sf1	0	0.401939	0.143	0.448	0	Neutrophils	Sf1
Tmod3	0	0.400566	0.167	0.47	0	Neutrophils	Tmod3
Utp3	0	0.399671	0.108	0.394	0	Neutrophils	Utp3
Fcf1	0	0.399614	0.145	0.491	0	Neutrophils	Fcf1
Usp1	0	0.393696	0.086	0.293	0	Neutrophils	Usp1
Tpr	0	0.388387	0.245	0.66	0	Neutrophils	Tpr
Pnrc2	0	0.385911	0.142	0.406	0	Neutrophils	Pnrc2
Adipor1	0	0.38	0.175	0.502	0	Neutrophils	Adipor1
Rit1	0	0.378971	0.109	0.345	0	Neutrophils	Rit1
Nfe2l21	0	0.378897	0.207	0.576	0	Neutrophils	Nfe2l2
Cybc1	0	0.373333	0.106	0.35	0	Neutrophils	Cybc1
Pet100	0	0.370724	0.18	0.532	0	Neutrophils	Pet100
Yy1	0	0.369216	0.137	0.409	0	Neutrophils	Yy1
Psmb9	0	0.368474	0.206	0.511	0	Neutrophils	Psmb9
Os9	0	0.366648	0.185	0.507	0	Neutrophils	Os9
Nptn	0	0.363244	0.155	0.499	0	Neutrophils	Nptn
Yeats4	0	0.361672	0.08	0.387	0	Neutrophils	Yeats4
Sf3b1	0	0.356883	0.292	0.709	0	Neutrophils	Sf3b1
ENSRNOG00000018456	0	0.356273	0.138	0.397	0	Neutrophils	ENSRNOG00000018456
Mob4	0	0.353686	0.118	0.406	0	Neutrophils	Mob4
Hectd1	0	0.351303	0.136	0.453	0	Neutrophils	Hectd1
Pnpla2	0	0.342126	0.082	0.332	0	Neutrophils	Pnpla2
N4bp2l2	0	0.342019	0.104	0.331	0	Neutrophils	N4bp2l2
ENSRNOG00000004322	0	0.339787	0.156	0.441	0	Neutrophils	ENSRNOG00000004322
Sap18.1	0	0.33157	0.24	0.683	0	Neutrophils	Sap18.1
Tubb2a	0	0.329414	0.117	0.615	0	Neutrophils	Tubb2a
Tm6sf11	0	0.328603	0.129	0.372	0	Neutrophils	Tm6sf1
ENSRNOG00000023383	0	0.328116	0.119	0.374	0	Neutrophils	ENSRNOG00000023383
Ythdc1	0	0.327526	0.128	0.398	0	Neutrophils	Ythdc1
Cd82	0	0.326562	0.138	0.412	0	Neutrophils	Cd82
Man2b1	0	0.324638	0.125	0.409	0	Neutrophils	Man2b1
Mfap1a	0	0.322015	0.096	0.351	0	Neutrophils	Mfap1a
Mapkapk2	0	0.32091	0.169	0.545	0	Neutrophils	Mapkapk2
Lipa1	0	0.320726	0.126	0.524	0	Neutrophils	Lipa
Nipbl	0	0.319723	0.152	0.449	0	Neutrophils	Nipbl
Cggbp1	0	0.319612	0.094	0.33	0	Neutrophils	Cggbp1
Sertad1	0	0.31951	0.104	0.329	0	Neutrophils	Sertad1
Sirpa1	0	0.316586	0.141	0.403	0	Neutrophils	Sirpa
Sf3b6	0	0.314199	0.177	0.557	0	Neutrophils	Sf3b6
Slc15a3	0	0.31269	0.085	0.293	0	Neutrophils	Slc15a3
Bloc1s3	0	0.3088	0.106	0.359	0	Neutrophils	Bloc1s3
Twf2	0	0.306721	0.147	0.458	0	Neutrophils	Twf2
Smndc1	0	0.306522	0.097	0.334	0	Neutrophils	Smndc1
Wbp4	0	0.305273	0.133	0.45	0	Neutrophils	Wbp4
Irf2bp2	0	0.301616	0.113	0.442	0	Neutrophils	Irf2bp2
Plekhb2	0	0.300833	0.1	0.355	0	Neutrophils	Plekhb2
Abi1	0	0.299323	0.128	0.391	0	Neutrophils	Abi1
Lsm8	0	0.29599	0.122	0.385	0	Neutrophils	Lsm8
Fmc1	0	0.295522	0.075	0.307	0	Neutrophils	Fmc1
Adipor2	0	0.295077	0.124	0.388	0	Neutrophils	Adipor2
Dync1li1	0	0.294822	0.094	0.335	0	Neutrophils	Dync1li1
Sin3b	0	0.291565	0.247	0.739	0	Neutrophils	Sin3b
Mbd2	0	0.291504	0.143	0.429	0	Neutrophils	Mbd2
Dgat1	0	0.291219	0.064	0.269	0	Neutrophils	Dgat1
Pcna	0	0.288199	0.125	0.464	0	Neutrophils	Pcna
Sbno1	0	0.287992	0.077	0.282	0	Neutrophils	Sbno1
Ankrd12	0	0.287699	0.095	0.31	0	Neutrophils	Ankrd12
Sh2b2	0	0.28768	0.068	0.302	0	Neutrophils	Sh2b2
ENSRNOG00000051170	0	0.28668	0.124	0.422	0	Neutrophils	ENSRNOG00000051170
Ino80e	0	0.283648	0.07	0.31	0	Neutrophils	Ino80e
Cib1	0	0.282796	0.205	0.633	0	Neutrophils	Cib1
Gng12	0	0.281825	0.208	0.593	0	Neutrophils	Gng12
Rtn3	0	0.281704	0.249	0.65	0	Neutrophils	Rtn3
Cdv3	0	0.280052	0.167	0.66	0	Neutrophils	Cdv3
Mff	0	0.275803	0.162	0.563	0	Neutrophils	Mff
Gtf2b	0	0.275471	0.089	0.345	0	Neutrophils	Gtf2b
Cast	0	0.27309	0.215	0.597	0	Neutrophils	Cast
Peds1	0	0.272833	0.123	0.414	0	Neutrophils	Peds1
Lrp10	0	0.272471	0.12	0.435	0	Neutrophils	Lrp10
Rnf181	0	0.272109	0.101	0.371	0	Neutrophils	Rnf181
Slbp	0	0.271523	0.076	0.29	0	Neutrophils	Slbp
Abraxas2	0	0.270718	0.072	0.268	0	Neutrophils	Abraxas2
Ppp4r2	0	0.268759	0.094	0.334	0	Neutrophils	Ppp4r2
Sptlc2	0	0.267939	0.094	0.326	0	Neutrophils	Sptlc2
Mtpn	0	0.26701	0.134	0.407	0	Neutrophils	Mtpn
Clint1	0	0.263431	0.13	0.397	0	Neutrophils	Clint1
Sf3b5	0	0.262797	0.152	0.573	0	Neutrophils	Sf3b5
Cwc25	0	0.262778	0.082	0.293	0	Neutrophils	Cwc25
Akirin2	0	0.259443	0.102	0.327	0	Neutrophils	Akirin2
Unc119	0	0.258428	0.096	0.36	0	Neutrophils	Unc119
Safb	0	0.258343	0.082	0.287	0	Neutrophils	Safb
Nfil3	0	0.256962	0.125	0.453	0	Neutrophils	Nfil3
Cdk11b	0	0.254852	0.106	0.393	0	Neutrophils	Cdk11b
Sra1	0	0.254026	0.117	0.483	0	Neutrophils	Sra1
Pcmt1	0	0.253639	0.114	0.424	0	Neutrophils	Pcmt1
Mrpl1	0	0.253546	0.094	0.314	0	Neutrophils	Mrpl1
Ccdc12	0	0.252707	0.128	0.464	0	Neutrophils	Ccdc12
Chic2	0	0.251792	0.113	0.399	0	Neutrophils	Chic2
Fus	0	0.251025	0.143	0.513	0	Neutrophils	Fus
Nr1h2	1.53981e-307	0.397973	0.099	0.317	3.56297e-303	Neutrophils	Nr1h2
Serinc3	5.85748e-307	0.397365	0.164	0.43	1.35536e-302	Neutrophils	Serinc3
Ywhaz	7.22063e-306	0.405545	0.329	0.738	1.67078e-301	Neutrophils	Ywhaz
ENSRNOG00000025388	4.2999e-305	0.350176	0.268	0.633	9.94953e-301	Neutrophils	ENSRNOG00000025388
Rab11fip1	2.44112e-304	1.29222	0.204	0.092	5.6485e-300	Neutrophils	Rab11fip1
Dennd5a	5.6826e-304	0.264707	0.134	0.376	1.3149e-299	Neutrophils	Dennd5a
Rbms1	3.82575e-303	0.56457	0.137	0.387	8.85241e-299	Neutrophils	Rbms1
Dnajc5	5.44268e-303	0.29931	0.082	0.283	1.25938e-298	Neutrophils	Dnajc5
Cr1l	8.14358e-303	0.306154	0.115	0.342	1.88434e-298	Neutrophils	Cr1l
Cd3021	1.16254e-301	0.359781	0.288	0.654	2.69e-297	Neutrophils	Cd302
Cd55	8.06198e-301	0.771312	0.109	0.028	1.86546e-296	Neutrophils	Cd55
ENSRNOG00000045819	2.40372e-300	0.579204	0.281	0.663	5.56196e-296	Neutrophils	ENSRNOG00000045819
Tor1aip1	3.0371e-299	0.281248	0.087	0.29	7.02755e-295	Neutrophils	Tor1aip1
Ythdf1	2.55219e-298	0.326343	0.098	0.31	5.90551e-294	Neutrophils	Ythdf1
Plek	8.34678e-295	1.92211	0.51	0.479	1.93136e-290	Neutrophils	Plek
Ptp4a1	1.84017e-294	0.466709	0.172	0.442	4.25797e-290	Neutrophils	Ptp4a1
Micu1	2.59748e-294	0.333994	0.09	0.295	6.01032e-290	Neutrophils	Micu1
Kpna4	8.21783e-293	0.340261	0.101	0.312	1.90152e-288	Neutrophils	Kpna4
Lsm14a	2.74509e-292	0.397451	0.113	0.334	6.35187e-288	Neutrophils	Lsm14a
AABR07021955.1	3.9247e-292	1.62311	0.33	0.224	9.08136e-288	Neutrophils	AABR07021955.1
Evi2a	2.44956e-290	0.469902	0.199	0.481	5.66803e-286	Neutrophils	Evi2a
Slfn2	3.64975e-290	1.66929	0.478	0.458	8.44516e-286	Neutrophils	Slfn2
Tmx4	2.03584e-289	0.310808	0.078	0.269	4.71074e-285	Neutrophils	Tmx4
ENSRNOG00000050647	2.78683e-289	3.19868	0.525	0.488	6.44844e-285	Neutrophils	ENSRNOG00000050647
Tox4	5.1191e-289	0.396054	0.117	0.34	1.18451e-284	Neutrophils	Tox4
Ap3s1	5.12833e-286	0.312277	0.105	0.316	1.18664e-281	Neutrophils	Ap3s1
Pkn1	5.74705e-285	0.347859	0.094	0.296	1.32981e-280	Neutrophils	Pkn1
Tes	8.87677e-285	0.424632	0.14	0.381	2.054e-280	Neutrophils	Tes
Rbm5	1.49688e-282	0.328284	0.121	0.343	3.46364e-278	Neutrophils	Rbm5
Mafg	1.05959e-280	0.540745	0.18	0.454	2.45178e-276	Neutrophils	Mafg
Rock1	9.51869e-280	0.419636	0.159	0.412	2.20253e-275	Neutrophils	Rock1
Cnppd1	1.27774e-279	0.466755	0.13	0.36	2.95655e-275	Neutrophils	Cnppd1
Ppp2r5a	2.29609e-279	0.355808	0.108	0.319	5.31292e-275	Neutrophils	Ppp2r5a
Ublcp1	6.31895e-279	0.321273	0.116	0.334	1.46214e-274	Neutrophils	Ublcp1
Nrm	2.05067e-278	0.572178	0.263	0.609	4.74505e-274	Neutrophils	Nrm
Id1	1.58644e-277	1.65467	0.283	0.167	3.67087e-273	Neutrophils	Id1
Arid4b	4.037e-276	0.408712	0.151	0.395	9.34122e-272	Neutrophils	Arid4b
Nfkbiz1	3.15535e-275	0.351234	0.195	0.462	7.30117e-271	Neutrophils	Nfkbiz
Rnf10	4.55774e-275	0.318293	0.111	0.322	1.05461e-270	Neutrophils	Rnf10
Kif2a	4.71329e-275	0.260101	0.065	0.238	1.09061e-270	Neutrophils	Kif2a
Npepps	1.03137e-274	0.277533	0.101	0.304	2.38648e-270	Neutrophils	Npepps
ENSRNOG00000034116	2.13186e-273	0.95089	0.122	0.039	4.93292e-269	Neutrophils	ENSRNOG00000034116
Ehbp1l1	7.92859e-273	0.483057	0.122	0.343	1.8346e-268	Neutrophils	Ehbp1l1
Itgb7	2.37258e-270	1.04491	0.193	0.086	5.4899e-266	Neutrophils	Itgb7
Ethe1	3.58331e-270	0.522797	0.193	0.467	8.29141e-266	Neutrophils	Ethe1
Ywhab	4.5656e-270	0.307946	0.383	0.811	1.05643e-265	Neutrophils	Ywhab
Spop	9.20641e-270	0.497813	0.152	0.397	2.13027e-265	Neutrophils	Spop
Gon7	1.93422e-268	0.498733	0.105	0.31	4.4756e-264	Neutrophils	Gon7
Med7	5.50683e-268	0.280942	0.043	0.197	1.27422e-263	Neutrophils	Med7
RT1-CE16	3.76225e-266	0.854834	0.257	0.592	8.70546e-262	Neutrophils	RT1-CE16
Ctdsp1	1.49692e-264	0.256418	0.079	0.26	3.46372e-260	Neutrophils	Ctdsp1
Sipa1	4.06174e-264	0.326263	0.121	0.333	9.39847e-260	Neutrophils	Sipa1
Snw1	2.67556e-263	0.518505	0.138	0.369	6.19099e-259	Neutrophils	Snw1
Aurkaip1	7.74826e-262	0.59323	0.318	0.721	1.79287e-257	Neutrophils	Aurkaip1
Gng8	1.71022e-261	1.25328	0.168	0.07	3.95727e-257	Neutrophils	Gng8
Nt5c3a	1.02342e-257	0.279436	0.028	0.164	2.3681e-253	Neutrophils	Nt5c3a
Clk1	1.06176e-257	0.352009	0.125	0.338	2.45681e-253	Neutrophils	Clk1
St3gal4	1.18993e-256	0.257309	0.175	0.423	2.75337e-252	Neutrophils	St3gal4
Lrrfip2	2.44093e-256	0.369264	0.115	0.322	5.64806e-252	Neutrophils	Lrrfip2
RT1-T24-4	1.67295e-255	0.378508	0.08	0.258	3.87104e-251	Neutrophils	RT1-T24-4
Birc2	2.52935e-255	0.479813	0.117	0.326	5.85267e-251	Neutrophils	Birc2
Myo1f1	2.5598e-254	0.364283	0.18	0.434	5.92312e-250	Neutrophils	Myo1f
Sbds	3.35403e-254	0.580911	0.143	0.373	7.76089e-250	Neutrophils	Sbds
Spty2d1	4.11585e-254	0.314267	0.092	0.278	9.52367e-250	Neutrophils	Spty2d1
Fnbp4	3.78978e-253	0.324435	0.087	0.269	8.76918e-249	Neutrophils	Fnbp4
Pxn	4.50498e-253	0.284142	0.089	0.272	1.04241e-248	Neutrophils	Pxn
Nfkbie	1.34284e-252	0.384297	0.104	0.298	3.1072e-248	Neutrophils	Nfkbie
Chd1	3.05944e-252	0.285078	0.084	0.264	7.07924e-248	Neutrophils	Chd1
Litaf	5.88006e-251	0.429452	0.318	0.69	1.36059e-246	Neutrophils	Litaf
Apobr	1.51931e-250	1.00327	0.152	0.061	3.51553e-246	Neutrophils	Apobr
Adam19	5.95631e-249	1.0724	0.197	0.095	1.37823e-244	Neutrophils	Adam19
Snx10	2.65275e-248	0.520847	0.112	0.313	6.1382e-244	Neutrophils	Snx10
Ezr	4.14664e-248	0.343857	0.194	0.451	9.5949e-244	Neutrophils	Ezr
Tbc1d15	1.13589e-247	0.270608	0.088	0.269	2.62833e-243	Neutrophils	Tbc1d15
Mier1	5.98983e-247	0.551319	0.169	0.417	1.38599e-242	Neutrophils	Mier1
Ssu72	1.98758e-245	0.733914	0.247	0.57	4.59906e-241	Neutrophils	Ssu72
Rtfdc1	2.09005e-245	0.438119	0.123	0.332	4.83617e-241	Neutrophils	Rtfdc1
Cystm1	7.07851e-245	0.264522	0.174	0.413	1.6379e-240	Neutrophils	Cystm1
Ptgs2	9.9625e-245	1.43925	0.147	0.058	2.30522e-240	Neutrophils	Ptgs2
Rnf146	8.67532e-244	0.347614	0.093	0.276	2.00738e-239	Neutrophils	Rnf146
Ppp4c	9.92715e-242	0.400264	0.1	0.288	2.29704e-237	Neutrophils	Ppp4c
Cklf	1.32145e-241	1.65083	0.363	0.29	3.05769e-237	Neutrophils	Cklf
Cript	1.48649e-240	0.676514	0.23	0.532	3.43958e-236	Neutrophils	Cript
Hp	5.50464e-240	1.70265	0.262	0.159	1.27372e-235	Neutrophils	Hp
Clk3	8.15358e-240	0.273453	0.06	0.215	1.88666e-235	Neutrophils	Clk3
ENSRNOG00000011513	1.00057e-239	0.574344	0.097	0.281	2.31522e-235	Neutrophils	ENSRNOG00000011513
Sppl2a	1.2504e-239	0.329464	0.106	0.296	2.89331e-235	Neutrophils	Sppl2a
Elovl5	4.40207e-239	0.311439	0.085	0.26	1.0186e-234	Neutrophils	Elovl5
Ppp3ca	5.423e-239	0.37752	0.138	0.354	1.25483e-234	Neutrophils	Ppp3ca
Fgr	5.1316e-238	1.56677	0.304	0.209	1.1874e-233	Neutrophils	Fgr
Zfp638	1.67013e-237	0.338161	0.079	0.249	3.8645e-233	Neutrophils	Zfp638
ENSRNOG00000049908	7.59549e-237	0.32033	0.088	0.264	1.75752e-232	Neutrophils	ENSRNOG00000049908
Kmt2e	1.22604e-235	0.478232	0.163	0.399	2.83694e-231	Neutrophils	Kmt2e
Cmpk1	7.22713e-235	0.679787	0.219	0.506	1.67229e-230	Neutrophils	Cmpk1
Aldh3b1	9.20457e-235	0.313307	0.091	0.267	2.12985e-230	Neutrophils	Aldh3b1
Lcp21	9.32581e-235	0.364714	0.174	0.416	2.1579e-230	Neutrophils	Lcp2
Pdlim1	2.28865e-233	0.535439	0.047	0.189	5.2957e-229	Neutrophils	Pdlim1
Ssr3	2.66473e-233	0.398021	0.196	0.456	6.16592e-229	Neutrophils	Ssr3
Nfam1	8.26927e-233	0.406588	0.108	0.297	1.91343e-228	Neutrophils	Nfam1
Lst1	4.80875e-231	1.44348	0.474	0.464	1.1127e-226	Neutrophils	Lst1
Zfand5	7.49755e-231	0.556286	0.252	0.557	1.73486e-226	Neutrophils	Zfand5
Taf12	1.63883e-230	0.606131	0.134	0.346	3.7921e-226	Neutrophils	Taf12
Btg1	5.36999e-230	1.44318	0.591	0.692	1.24256e-225	Neutrophils	Btg1
Slc9a3r1	2.36601e-227	0.381769	0.104	0.288	5.47472e-223	Neutrophils	Slc9a3r1
Bnip3l	2.7882e-227	0.656226	0.261	0.583	6.45163e-223	Neutrophils	Bnip3l
Il17ra	6.78665e-227	1.64794	0.351	0.279	1.57036e-222	Neutrophils	Il17ra
Pafah1b1	1.3806e-226	0.558793	0.299	0.655	3.19458e-222	Neutrophils	Pafah1b1
Cep350	4.69548e-226	0.30105	0.063	0.215	1.08649e-221	Neutrophils	Cep350
Cfd	8.78985e-225	1.55735	0.359	0.277	2.03388e-220	Neutrophils	Cfd
Orai1	5.3505e-224	0.55238	0.186	0.436	1.23805e-219	Neutrophils	Orai1
Tmem167b	7.09236e-224	0.471422	0.117	0.311	1.6411e-219	Neutrophils	Tmem167b
Ier3	1.66756e-222	1.33099	0.67	0.727	3.85857e-218	Neutrophils	Ier3
Srsf5	7.09211e-222	0.833117	0.279	0.621	1.64104e-217	Neutrophils	Srsf5
Mat2b	5.21938e-221	0.283824	0.075	0.233	1.20771e-216	Neutrophils	Mat2b
Atf6	5.3171e-221	0.377026	0.095	0.269	1.23032e-216	Neutrophils	Atf6
Phip	6.9452e-221	0.289303	0.074	0.232	1.60705e-216	Neutrophils	Phip
Rmnd5b	2.40382e-220	0.286686	0.051	0.191	5.56219e-216	Neutrophils	Rmnd5b
Pde4b	4.4e-219	0.540218	0.109	0.293	1.01812e-214	Neutrophils	Pde4b
Lilrb1	4.45907e-218	0.947985	0.142	0.059	1.03178e-213	Neutrophils	Lilrb1
Aggf1	9.84936e-218	0.33754	0.104	0.284	2.27904e-213	Neutrophils	Aggf1
Cd331	3.94894e-216	0.273268	0.275	0.566	9.13746e-212	Neutrophils	Cd33
Wac	1.17527e-215	0.407332	0.125	0.319	2.71946e-211	Neutrophils	Wac
Irak2	5.03205e-214	0.4665	0.094	0.265	1.16437e-209	Neutrophils	Irak2
Ptpn1	2.34273e-213	0.550722	0.268	0.578	5.42085e-209	Neutrophils	Ptpn1
ENSRNOG00000002618	5.18607e-212	0.307545	0.128	0.321	1.2e-207	Neutrophils	ENSRNOG00000002618
Cdc42	4.57194e-211	0.503831	0.756	0.94	1.0579e-206	Neutrophils	Cdc42
Zfp622	6.02479e-211	0.321378	0.095	0.262	1.39408e-206	Neutrophils	Zfp622
Rab27a	1.80711e-210	1.47128	0.275	0.184	4.18147e-206	Neutrophils	Rab27a
Trib1	2.33175e-210	1.88243	0.462	0.476	5.39545e-206	Neutrophils	Trib1
Cxcr4	8.76152e-210	0.495699	0.159	0.37	2.02733e-205	Neutrophils	Cxcr4
Atp6v0a1	1.38207e-209	0.611003	0.14	0.346	3.19797e-205	Neutrophils	Atp6v0a1
ENSRNOG00000011661	4.89941e-209	0.475562	0.142	0.347	1.13368e-204	Neutrophils	ENSRNOG00000011661
Fbxl3	7.82367e-209	0.294566	0.083	0.241	1.81032e-204	Neutrophils	Fbxl3
Zyx	2.806e-208	1.63594	0.42	0.4	6.4928e-204	Neutrophils	Zyx
Lysmd3	2.52622e-207	0.375601	0.069	0.216	5.84542e-203	Neutrophils	Lysmd3
Bcl10	1.09527e-206	0.406512	0.103	0.276	2.53435e-202	Neutrophils	Bcl10
Hsph1	4.90894e-206	2.85517	0.435	0.432	1.13588e-201	Neutrophils	Hsph1
Stat3	7.03188e-204	0.511732	0.195	0.442	1.62711e-199	Neutrophils	Stat3
NEWGENE-620180	1.74599e-203	0.975448	0.11	0.039	4.04005e-199	Neutrophils	NEWGENE-620180
Rab18	5.95408e-203	0.566039	0.186	0.423	1.37771e-198	Neutrophils	Rab18
Nktr	3.67453e-202	0.493966	0.088	0.249	8.5025e-198	Neutrophils	Nktr
Acsl4	1.92576e-199	0.320009	0.095	0.257	4.45601e-195	Neutrophils	Acsl4
Ccrl2	2.44506e-199	0.969106	0.136	0.334	5.65763e-195	Neutrophils	Ccrl2
Psme4	3.0218e-199	0.335605	0.116	0.295	6.99214e-195	Neutrophils	Psme4
Lin37	3.88942e-199	0.372426	0.064	0.205	8.99973e-195	Neutrophils	Lin37
Angptl4	2.55679e-198	0.688008	0.108	0.282	5.91616e-194	Neutrophils	Angptl4
Ccdc186	2.63897e-198	0.432189	0.091	0.252	6.1063e-194	Neutrophils	Ccdc186
Hbp1	2.79498e-197	0.327723	0.087	0.243	6.46729e-193	Neutrophils	Hbp1
Hiatl3	8.63113e-197	0.294736	0.07	0.213	1.99716e-192	Neutrophils	Hiatl3
Baz1a	4.21778e-196	0.571418	0.144	0.344	9.75952e-192	Neutrophils	Baz1a
Ifnar2	3.04419e-195	0.790115	0.182	0.417	7.04394e-191	Neutrophils	Ifnar2
ENSRNOG00000011895	1.1592e-194	0.999985	0.064	0.202	2.68227e-190	Neutrophils	ENSRNOG00000011895
Myadm	2.40717e-194	1.38075	0.249	0.16	5.56994e-190	Neutrophils	Myadm
Kdm5a	2.70604e-194	0.464826	0.12	0.299	6.2615e-190	Neutrophils	Kdm5a
Ppp1r10	2.78313e-194	0.513512	0.133	0.323	6.43989e-190	Neutrophils	Ppp1r10
Raf1	1.48333e-191	0.309133	0.072	0.216	3.43227e-187	Neutrophils	Raf1
Zmym5	2.91971e-191	0.304193	0.082	0.232	6.75592e-187	Neutrophils	Zmym5
Usp25	1.62085e-190	0.409494	0.12	0.296	3.75049e-186	Neutrophils	Usp25
Agpat2	2.72916e-190	0.274332	0.037	0.153	6.31501e-186	Neutrophils	Agpat2
Ptpn12	4.60318e-190	0.254383	0.07	0.21	1.06513e-185	Neutrophils	Ptpn12
P2ry2	1.52633e-189	0.320559	0.062	0.197	3.53177e-185	Neutrophils	P2ry2
Clec2g	3.20863e-188	1.77076	0.425	0.408	7.42444e-184	Neutrophils	Clec2g
Pfn1	1.64789e-187	0.388684	0.863	0.965	3.81305e-183	Neutrophils	Pfn1
Zc3h12a	2.17242e-186	0.598709	0.118	0.292	5.02675e-182	Neutrophils	Zc3h12a
Atf7ip	6.49745e-186	0.366666	0.091	0.245	1.50345e-181	Neutrophils	Atf7ip
Atg3	1.5534e-185	0.683543	0.246	0.534	3.59441e-181	Neutrophils	Atg3
Ccnl1	2.60871e-185	0.591847	0.209	0.453	6.03628e-181	Neutrophils	Ccnl1
Hpse	7.79398e-185	0.351981	0.039	0.153	1.80345e-180	Neutrophils	Hpse
Fam32a	8.23062e-185	0.740383	0.226	0.494	1.90448e-180	Neutrophils	Fam32a
Akr1b8	2.41802e-184	0.336744	0.032	0.14	5.59505e-180	Neutrophils	Akr1b8
Heca	4.09189e-184	0.345444	0.095	0.25	9.46823e-180	Neutrophils	Heca
Rgs19	3.03238e-183	0.532119	0.166	0.376	7.01662e-179	Neutrophils	Rgs19
Oasl	3.40408e-183	1.07414	0.181	0.095	7.8767e-179	Neutrophils	Oasl
Prkcd	1.21306e-182	0.360304	0.085	0.233	2.80691e-178	Neutrophils	Prkcd
Isg20	1.41902e-182	0.738718	0.103	0.038	3.28348e-178	Neutrophils	Isg20
Stx11	6.51238e-182	1.05278	0.16	0.079	1.5069e-177	Neutrophils	Stx11
Atg4d	9.55393e-182	0.279586	0.048	0.169	2.21068e-177	Neutrophils	Atg4d
Oasl2	3.42929e-181	1.31642	0.24	0.155	7.93503e-177	Neutrophils	Oasl2
Ifit2	5.12388e-181	1.16081	0.162	0.08	1.18562e-176	Neutrophils	Ifit2
Mkrn1	5.37727e-181	0.588168	0.118	0.29	1.24425e-176	Neutrophils	Mkrn1
Lrrc25	7.18129e-181	0.568952	0.13	0.311	1.66168e-176	Neutrophils	Lrrc25
Irf7	8.51184e-181	1.18388	0.201	0.113	1.96955e-176	Neutrophils	Irf7
Frg1	9.43608e-181	0.34612	0.112	0.278	2.18342e-176	Neutrophils	Frg1
Slk	1.20129e-180	0.404351	0.099	0.255	2.77966e-176	Neutrophils	Slk
AABR07030861.1	4.80223e-180	0.254627	0.062	0.192	1.11119e-175	Neutrophils	AABR07030861.1
Nfkbid	9.46095e-180	0.439818	0.066	0.199	2.18917e-175	Neutrophils	Nfkbid
Ppp4r3b	6.19868e-179	0.452121	0.11	0.274	1.43431e-174	Neutrophils	Ppp4r3b
Rac1	1.86467e-178	0.582162	0.344	0.716	4.31466e-174	Neutrophils	Rac1
Stom	4.71898e-178	0.361521	0.167	0.363	1.09193e-173	Neutrophils	Stom
Egln1	1.02182e-177	0.815089	0.15	0.348	2.36438e-173	Neutrophils	Egln1
Zfp106	1.42529e-176	0.571028	0.178	0.394	3.29798e-172	Neutrophils	Zfp106
Lbp	4.4188e-175	0.339977	0.149	0.068	1.02247e-170	Neutrophils	Lbp
Mapk14	1.03582e-174	0.472569	0.087	0.233	2.39678e-170	Neutrophils	Mapk14
Cdk12	2.43773e-174	0.481392	0.123	0.295	5.64067e-170	Neutrophils	Cdk12
Nxf1	3.5659e-173	0.269684	0.062	0.188	8.25114e-169	Neutrophils	Nxf1
Pum2	1.41382e-172	0.486243	0.132	0.308	3.27145e-168	Neutrophils	Pum2
ENSRNOG00000008764	1.82133e-172	0.35813	0.092	0.239	4.21438e-168	Neutrophils	ENSRNOG00000008764
Sec62	3.54004e-172	0.602472	0.33	0.685	8.19129e-168	Neutrophils	Sec62
Tcn2	8.46065e-172	0.510227	0.244	0.513	1.95771e-167	Neutrophils	Tcn2
Kat6a	7.52504e-171	0.348812	0.104	0.258	1.74122e-166	Neutrophils	Kat6a
Fbxo11	1.18903e-169	0.446975	0.085	0.227	2.75131e-165	Neutrophils	Fbxo11
Vezf1	3.51358e-169	0.283627	0.073	0.205	8.13007e-165	Neutrophils	Vezf1
Zcchc2	2.87831e-168	0.277083	0.075	0.209	6.66013e-164	Neutrophils	Zcchc2
RGD1559588	2.37623e-167	0.953047	0.137	0.064	5.49836e-163	Neutrophils	RGD1559588
Glipr1	1.89074e-166	1.47443	0.473	0.521	4.37497e-162	Neutrophils	Glipr1
Mmgt2	5.70439e-166	0.251461	0.032	0.133	1.31994e-161	Neutrophils	Mmgt2
Ptpn61	1.85913e-165	0.494438	0.285	0.57	4.30183e-161	Neutrophils	Ptpn6
Cxcl1	2.94929e-165	1.11854	0.222	0.431	6.82437e-161	Neutrophils	Cxcl1
Nlrp3	8.65269e-165	1.43851	0.393	0.35	2.00215e-160	Neutrophils	Nlrp3
Son	4.14786e-164	0.53105	0.361	0.733	9.59774e-160	Neutrophils	Son
Nfkb2	3.88057e-163	0.29004	0.051	0.166	8.97925e-159	Neutrophils	Nfkb2
Dcun1d1	1.1804e-161	0.263451	0.062	0.184	2.73132e-157	Neutrophils	Dcun1d1
Synj1	2.71337e-161	0.28576	0.074	0.203	6.27847e-157	Neutrophils	Synj1
Tacc3	6.37201e-161	0.448643	0.131	0.3	1.47442e-156	Neutrophils	Tacc3
Chmp5	8.20335e-160	0.642806	0.332	0.681	1.89817e-155	Neutrophils	Chmp5
Tob1	2.06375e-159	0.352668	0.079	0.21	4.77532e-155	Neutrophils	Tob1
Ehd1	4.67188e-159	0.740214	0.254	0.525	1.08103e-154	Neutrophils	Ehd1
Ddx52	2.49622e-157	0.288316	0.056	0.172	5.776e-153	Neutrophils	Ddx52
Ccdc174	3.02289e-157	0.437819	0.078	0.208	6.99468e-153	Neutrophils	Ccdc174
Orai2	1.23125e-156	0.356251	0.072	0.197	2.84899e-152	Neutrophils	Orai2
Cmip	1.30256e-155	0.6808	0.173	0.374	3.01399e-151	Neutrophils	Cmip
Pkm	3.92121e-153	1.00672	0.588	0.775	9.07328e-149	Neutrophils	Pkm
Yme1l1	1.07568e-152	0.565593	0.134	0.303	2.48901e-148	Neutrophils	Yme1l1
Rab7a	2.49464e-152	0.663685	0.332	0.683	5.77234e-148	Neutrophils	Rab7a
Rab20	3.2592e-152	0.944746	0.155	0.341	7.54146e-148	Neutrophils	Rab20
Hcst	2.07677e-151	0.423768	0.183	0.381	4.80544e-147	Neutrophils	Hcst
Ifi27l2b	1.13669e-150	1.36995	0.304	0.228	2.63019e-146	Neutrophils	Ifi27l2b
Rasa3	1.6031e-150	0.533608	0.088	0.221	3.70941e-146	Neutrophils	Rasa3
Ubr5	7.32321e-150	0.374721	0.107	0.252	1.69452e-145	Neutrophils	Ubr5
Acap2	2.07178e-149	0.645412	0.191	0.403	4.7939e-145	Neutrophils	Acap2
Tnfrsf1a	2.67053e-149	0.75137	0.158	0.344	6.17935e-145	Neutrophils	Tnfrsf1a
Mefv	3.23521e-149	1.00843	0.126	0.059	7.48594e-145	Neutrophils	Mefv
Arhgef1	4.3605e-149	0.394344	0.098	0.236	1.00898e-144	Neutrophils	Arhgef1
Brap	7.35297e-149	0.3275	0.056	0.166	1.7014e-144	Neutrophils	Brap
Mettl9	1.67681e-148	0.66165	0.265	0.55	3.87998e-144	Neutrophils	Mettl9
Pik3ap1	3.53544e-148	0.314862	0.075	0.198	8.18065e-144	Neutrophils	Pik3ap1
Ilrun	1.01105e-147	0.586708	0.121	0.276	2.33946e-143	Neutrophils	Ilrun
Stat4	4.47328e-147	0.26764	0.095	0.229	1.03507e-142	Neutrophils	Stat4
Cd53	2.07427e-146	1.18652	0.541	0.655	4.79965e-142	Neutrophils	Cd53
Adgre5	1.23326e-145	1.65028	0.355	0.324	2.85365e-141	Neutrophils	Adgre5
Tbc1d14	1.82488e-145	0.293406	0.085	0.213	4.22258e-141	Neutrophils	Tbc1d14
Coq10b	1.01354e-144	0.812267	0.101	0.24	2.34523e-140	Neutrophils	Coq10b
Xrcc5	1.34426e-144	0.490035	0.074	0.196	3.11049e-140	Neutrophils	Xrcc5
Adam17	1.69329e-143	0.297628	0.058	0.168	3.91809e-139	Neutrophils	Adam17
Stxbp2	1.09079e-142	0.492379	0.105	0.247	2.52398e-138	Neutrophils	Stxbp2
Sh3bgrl	4.96112e-142	0.618465	0.271	0.547	1.14795e-137	Neutrophils	Sh3bgrl
Cebpd	1.31298e-141	1.42451	0.362	0.323	3.03811e-137	Neutrophils	Cebpd
Plaur	1.56312e-141	2.39065	0.437	0.451	3.61691e-137	Neutrophils	Plaur
Cert1	1.2064e-140	0.421265	0.101	0.238	2.79148e-136	Neutrophils	Cert1
Chmp4b	1.60204e-140	0.298676	0.076	0.196	3.70696e-136	Neutrophils	Chmp4b
Sqor	1.52204e-139	0.936299	0.181	0.108	3.52184e-135	Neutrophils	Sqor
ENSRNOG00000069627	3.23114e-139	0.485731	0.068	0.182	7.47654e-135	Neutrophils	ENSRNOG00000069627
Asmtl	1.3662e-138	0.780706	0.269	0.548	3.16126e-134	Neutrophils	Asmtl
Trem1	3.28478e-138	1.55428	0.361	0.329	7.60065e-134	Neutrophils	Trem1
Akap8l	4.04548e-138	0.459218	0.079	0.199	9.36084e-134	Neutrophils	Akap8l
Ppp1cb	4.22307e-138	0.585688	0.169	0.352	9.77176e-134	Neutrophils	Ppp1cb
Syf2	5.21118e-138	0.85888	0.291	0.596	1.20581e-133	Neutrophils	Syf2
Rab24	3.72631e-137	1.60278	0.381	0.378	8.6223e-133	Neutrophils	Rab24
Prkab1	6.3883e-137	0.345985	0.077	0.195	1.47819e-132	Neutrophils	Prkab1
Tmem140	1.43439e-136	0.422406	0.056	0.16	3.31904e-132	Neutrophils	Tmem140
Cpeb4	5.62649e-136	0.404574	0.113	0.255	1.30191e-131	Neutrophils	Cpeb4
Alas1	6.19009e-136	1.00931	0.125	0.278	1.43233e-131	Neutrophils	Alas1
Pias1	2.75396e-134	0.440362	0.083	0.204	6.37239e-130	Neutrophils	Pias1
Stk24	3.30978e-134	0.387969	0.085	0.207	7.65849e-130	Neutrophils	Stk24
Skap2	5.04596e-134	0.591081	0.305	0.608	1.16759e-129	Neutrophils	Skap2
Rbm38	1.13969e-133	0.391603	0.072	0.185	2.63712e-129	Neutrophils	Rbm38
Rab21	1.4881e-133	0.649758	0.148	0.315	3.44331e-129	Neutrophils	Rab21
Tpi1	1.90124e-133	0.827205	0.345	0.669	4.39927e-129	Neutrophils	Tpi1
Npy	4.3398e-133	3.55676	0.166	0.092	1.00419e-128	Neutrophils	Npy
Itm2c	4.09955e-132	0.61406	0.231	0.46	9.48595e-128	Neutrophils	Itm2c
Marchf7	1.27486e-131	0.544803	0.12	0.266	2.9499e-127	Neutrophils	Marchf7
Ero1a	1.75344e-131	1.41364	0.162	0.341	4.05728e-127	Neutrophils	Ero1a
Grk2	3.07376e-131	0.398871	0.1	0.23	7.11238e-127	Neutrophils	Grk2
Flot1	7.7079e-130	0.768853	0.34	0.684	1.78353e-125	Neutrophils	Flot1
Txnrd1	1.52226e-129	0.530111	0.143	0.302	3.52235e-125	Neutrophils	Txnrd1
Gmpr2	2.67776e-129	0.38578	0.057	0.159	6.19606e-125	Neutrophils	Gmpr2
Anpep	1.06824e-128	0.358594	0.114	0.249	2.47181e-124	Neutrophils	Anpep
Lnpep	1.471e-128	0.385536	0.098	0.225	3.40375e-124	Neutrophils	Lnpep
Tap1	3.64326e-128	0.326907	0.097	0.224	8.43013e-124	Neutrophils	Tap1
Mylip	6.07473e-128	0.503126	0.081	0.197	1.40563e-123	Neutrophils	Mylip
ENSRNOG00000067344	2.99514e-126	1.49134	0.215	0.149	6.93045e-122	Neutrophils	ENSRNOG00000067344
RT1-CE1	7.5875e-126	1.2992	0.512	0.632	1.75567e-121	Neutrophils	RT1-CE1
Tab2	1.84788e-125	0.259043	0.064	0.167	4.27581e-121	Neutrophils	Tab2
Spsb2	5.53177e-125	0.558539	0.154	0.321	1.28e-120	Neutrophils	Spsb2
Oaz1	6.73691e-125	0.38639	0.852	0.964	1.55885e-120	Neutrophils	Oaz1
Epc1	8.96006e-125	0.257022	0.055	0.153	2.07327e-120	Neutrophils	Epc1
RGD1561143	1.53039e-124	1.06767	0.207	0.137	3.54116e-120	Neutrophils	RGD1561143
Prdx51	1.84625e-124	0.507957	0.747	0.849	4.27203e-120	Neutrophils	Prdx5
Esco1	1.90287e-124	0.374726	0.081	0.196	4.40305e-120	Neutrophils	Esco1
Crebbp	1.82358e-123	0.482598	0.133	0.28	4.21959e-119	Neutrophils	Crebbp
Rb1cc1	1.09238e-121	0.554164	0.14	0.292	2.52765e-117	Neutrophils	Rb1cc1
Pnpla8	1.16751e-120	0.562371	0.126	0.267	2.70151e-116	Neutrophils	Pnpla8
Cd371	1.44146e-120	0.448768	0.32	0.594	3.3354e-116	Neutrophils	Cd37
Inip	1.42494e-119	0.306739	0.05	0.142	3.29718e-115	Neutrophils	Inip
Smox	1.58958e-119	0.55627	0.083	0.197	3.67812e-115	Neutrophils	Smox
Trim5	1.68477e-119	0.357359	0.122	0.258	3.89838e-115	Neutrophils	Trim5
Tank	1.07918e-118	0.413066	0.065	0.166	2.49712e-114	Neutrophils	Tank
Ckap4	2.93579e-118	0.496725	0.151	0.307	6.79313e-114	Neutrophils	Ckap4
Ncf11	6.12196e-118	0.539837	0.291	0.537	1.41656e-113	Neutrophils	Ncf1
Snx20	1.41529e-116	0.832844	0.195	0.386	3.27484e-112	Neutrophils	Snx20
Nipa2	1.73966e-115	0.446688	0.094	0.213	4.02539e-111	Neutrophils	Nipa2
Itgam	4.38497e-115	0.538432	0.207	0.403	1.01464e-110	Neutrophils	Itgam
ENSRNOG00000070677	1.63452e-114	1.11351	0.106	0.051	3.78211e-110	Neutrophils	ENSRNOG00000070677
Eed	4.28886e-113	0.541177	0.092	0.208	9.92399e-109	Neutrophils	Eed
Irag2	5.09571e-113	0.407155	0.083	0.192	1.1791e-108	Neutrophils	Irag2
Acrbp	6.15173e-113	0.540607	0.103	0.226	1.42345e-108	Neutrophils	Acrbp
Tbpl1.1	1.32141e-112	0.321029	0.059	0.153	3.05762e-108	Neutrophils	Tbpl1.1
Mboat1	1.89199e-112	0.257953	0.066	0.164	4.37787e-108	Neutrophils	Mboat1
Dusp18	4.60848e-112	0.350485	0.075	0.179	1.06636e-107	Neutrophils	Dusp18
R3hdm4	8.89376e-112	1.56323	0.382	0.399	2.05793e-107	Neutrophils	R3hdm4
Kdm2a	1.26686e-110	0.330195	0.079	0.185	2.93139e-106	Neutrophils	Kdm2a
Akap17a	1.31206e-110	0.687283	0.14	0.287	3.03599e-106	Neutrophils	Akap17a
Jak2	1.45912e-110	0.344104	0.076	0.179	3.37625e-106	Neutrophils	Jak2
Rnf111	2.88889e-110	0.352125	0.087	0.197	6.6846e-106	Neutrophils	Rnf111
Zfp414	3.16554e-110	0.451801	0.135	0.277	7.32474e-106	Neutrophils	Zfp414
Fcgr2a.1	8.79829e-110	1.51042	0.446	0.504	2.03584e-105	Neutrophils	Fcgr2a.1
Ppp1r12a	9.57433e-110	0.704342	0.223	0.433	2.2154e-105	Neutrophils	Ppp1r12a
Emb	9.53418e-109	1.37814	0.427	0.449	2.20611e-104	Neutrophils	Emb
Pbx2	2.19698e-108	0.313631	0.056	0.146	5.08358e-104	Neutrophils	Pbx2
Coro1a	4.55791e-108	0.830835	0.57	0.692	1.05466e-103	Neutrophils	Coro1a
Rest	6.81894e-108	0.30187	0.051	0.138	1.57783e-103	Neutrophils	Rest
Trpm7	4.25886e-107	0.477309	0.097	0.212	9.85459e-103	Neutrophils	Trpm7
Srrm2	7.06598e-107	0.537898	0.421	0.799	1.635e-102	Neutrophils	Srrm2
Actg1	1.0125e-106	0.406542	0.904	0.962	2.34282e-102	Neutrophils	Actg1
Stk10	1.1584e-106	0.531761	0.138	0.278	2.68043e-102	Neutrophils	Stk10
Cd300a	1.77024e-106	0.707728	0.102	0.222	4.09617e-102	Neutrophils	Cd300a
Wipf1	1.96827e-106	0.47163	0.122	0.252	4.55438e-102	Neutrophils	Wipf1
Spin1	4.97249e-106	0.455939	0.068	0.165	1.15058e-101	Neutrophils	Spin1
Fam13b	7.55953e-106	0.353923	0.08	0.183	1.7492e-101	Neutrophils	Fam13b
Tsc22d4	3.35078e-105	0.620295	0.317	0.596	7.75338e-101	Neutrophils	Tsc22d4
Nedd9	8.12293e-105	0.30754	0.092	0.2	1.87957e-100	Neutrophils	Nedd9
NEWGENE-619861	3.1689e-104	0.675404	0.386	0.736	7.33252e-100	Neutrophils	NEWGENE-619861
ENSRNOG00000003748	2.45959e-103	0.355059	0.047	0.128	5.69123e-99	Neutrophils	ENSRNOG00000003748
Tnrc6b	3.15541e-103	0.565853	0.136	0.273	7.30131e-99	Neutrophils	Tnrc6b
Cdkn1b	7.44208e-103	0.663173	0.187	0.358	1.72202e-98	Neutrophils	Cdkn1b
Pex3	1.05534e-102	0.253413	0.049	0.132	2.44196e-98	Neutrophils	Pex3
Nr4a1	4.94404e-102	0.886973	0.197	0.374	1.144e-97	Neutrophils	Nr4a1
Map3k2	6.32791e-101	0.341824	0.066	0.158	1.46422e-96	Neutrophils	Map3k2
Antxr2	1.80631e-100	0.914818	0.146	0.088	4.17963e-96	Neutrophils	Antxr2
Inpp5b	1.83783e-100	0.251414	0.039	0.114	4.25256e-96	Neutrophils	Inpp5b
Lpcat2	3.52695e-100	0.600671	0.139	0.276	8.16101e-96	Neutrophils	Lpcat2
Sp1	8.26061e-100	0.255951	0.06	0.146	1.91142e-95	Neutrophils	Sp1
Igtp	9.75778e-100	0.253671	0.061	0.148	2.25785e-95	Neutrophils	Igtp
Zfand2a	1.03902e-98	1.79043	0.345	0.33	2.40419e-94	Neutrophils	Zfand2a
Aftph	9.31283e-98	0.316584	0.056	0.14	2.1549e-93	Neutrophils	Aftph
Maff	1.39359e-97	0.374335	0.047	0.125	3.22462e-93	Neutrophils	Maff
Dennd4a	2.07975e-97	0.331394	0.071	0.164	4.81234e-93	Neutrophils	Dennd4a
Tnfaip3	2.5853e-97	1.0032	0.2	0.378	5.98212e-93	Neutrophils	Tnfaip3
Taf7	3.74807e-97	0.722791	0.151	0.295	8.67266e-93	Neutrophils	Taf7
Ogfrl1	4.46733e-97	1.51587	0.361	0.369	1.0337e-92	Neutrophils	Ogfrl1
Map2k3	1.49959e-96	0.632991	0.134	0.267	3.46989e-92	Neutrophils	Map2k3
Cfp	7.54983e-96	1.29115	0.302	0.262	1.74696e-91	Neutrophils	Cfp
Klhl2	1.39152e-95	0.419935	0.074	0.168	3.21985e-91	Neutrophils	Klhl2
Mov10	1.57686e-95	0.734378	0.107	0.057	3.6487e-91	Neutrophils	Mov10
Fes	2.0581e-95	0.547427	0.122	0.246	4.76224e-91	Neutrophils	Fes
Grb2	6.49242e-95	0.691284	0.38	0.727	1.50228e-90	Neutrophils	Grb2
Zfp143	1.17581e-94	0.260607	0.033	0.1	2.7207e-90	Neutrophils	Zfp143
ENSRNOG00000033256	4.93205e-94	0.643663	0.199	0.374	1.14123e-89	Neutrophils	ENSRNOG00000033256
Psenen	3.51257e-93	0.849134	0.315	0.604	8.12773e-89	Neutrophils	Psenen
Cir1	5.65597e-93	0.87868	0.189	0.361	1.30873e-88	Neutrophils	Cir1
Clu	9.27385e-93	0.288378	0.039	0.109	2.14588e-88	Neutrophils	Clu
Tmem38b	2.64929e-92	1.30565	0.173	0.118	6.13018e-88	Neutrophils	Tmem38b
Stag2	1.18916e-91	0.601304	0.144	0.279	2.75159e-87	Neutrophils	Stag2
Rab8b	1.58071e-91	0.780916	0.267	0.503	3.65759e-87	Neutrophils	Rab8b
Stat6	2.24031e-91	0.279001	0.048	0.124	5.18385e-87	Neutrophils	Stat6
Il10ra	2.08609e-90	0.401162	0.065	0.15	4.82701e-86	Neutrophils	Il10ra
AABR07039446.2	2.40414e-90	0.621952	0.121	0.24	5.56294e-86	Neutrophils	AABR07039446.2
Ddx6	1.72913e-89	0.637541	0.18	0.339	4.00103e-85	Neutrophils	Ddx6
Mob3a	9.42742e-89	0.371996	0.085	0.181	2.18141e-84	Neutrophils	Mob3a
Arhgap18	1.76383e-88	0.68925	0.114	0.23	4.08132e-84	Neutrophils	Arhgap18
Mark2	7.17885e-88	0.614251	0.145	0.279	1.66111e-83	Neutrophils	Mark2
Klf3	8.31098e-87	0.80715	0.232	0.43	1.92308e-82	Neutrophils	Klf3
Csf1	8.53158e-87	0.863407	0.097	0.199	1.97412e-82	Neutrophils	Csf1
Iqsec1	1.52633e-86	0.638795	0.156	0.295	3.53178e-82	Neutrophils	Iqsec1
Slc6a6	6.16926e-86	0.78426	0.248	0.455	1.42751e-81	Neutrophils	Slc6a6
AABR07028902.1	6.45846e-86	1.22171	0.229	0.182	1.49442e-81	Neutrophils	AABR07028902.1
Hmgn2	9.69115e-86	1.26372	0.476	0.594	2.24244e-81	Neutrophils	Hmgn2
Rap1b	5.34806e-84	0.63435	0.426	0.786	1.23749e-79	Neutrophils	Rap1b
Kdm3a	9.90114e-84	0.337187	0.052	0.126	2.29103e-79	Neutrophils	Kdm3a
Aoah	1.71458e-83	0.99049	0.14	0.088	3.96736e-79	Neutrophils	Aoah
Vps4b	4.10408e-83	0.78465	0.192	0.356	9.49644e-79	Neutrophils	Vps4b
Slc38a2	6.68431e-82	0.762395	0.187	0.343	1.54668e-77	Neutrophils	Slc38a2
Prpf39	8.5964e-82	0.287827	0.051	0.122	1.98912e-77	Neutrophils	Prpf39
Lrrfip1	9.0638e-81	0.766614	0.244	0.447	2.09727e-76	Neutrophils	Lrrfip1
Emilin2	9.66871e-81	1.16192	0.238	0.194	2.23724e-76	Neutrophils	Emilin2
Stk4	2.18457e-80	0.876619	0.172	0.317	5.05488e-76	Neutrophils	Stk4
Gabarap1	2.88438e-80	0.623494	0.795	0.922	6.67416e-76	Neutrophils	Gabarap
Vsir	1.08441e-79	1.42209	0.45	0.554	2.50921e-75	Neutrophils	Vsir
H1f2	2.41936e-79	1.48178	0.335	0.615	5.59815e-75	Neutrophils	H1f2
Tspan8	6.82776e-79	0.846994	0.14	0.088	1.57987e-74	Neutrophils	Tspan8
Parp14	8.22214e-79	0.329598	0.091	0.183	1.90252e-74	Neutrophils	Parp14
Gripap1	1.76949e-78	0.596419	0.132	0.25	4.09443e-74	Neutrophils	Gripap1
Mfsd14b	3.10245e-78	0.478813	0.118	0.226	7.17876e-74	Neutrophils	Mfsd14b
Cyrib	1.1655e-77	0.70113	0.356	0.659	2.69685e-73	Neutrophils	Cyrib
Kmt2c	8.87395e-77	0.376755	0.073	0.154	2.05334e-72	Neutrophils	Kmt2c
Srebf2	2.05513e-76	0.253032	0.068	0.145	4.75536e-72	Neutrophils	Srebf2
Pgd	6.06788e-76	0.57055	0.396	0.732	1.40405e-71	Neutrophils	Pgd
Usp32	7.3489e-76	1.08238	0.181	0.133	1.70046e-71	Neutrophils	Usp32
Rac2	7.79471e-76	0.957745	0.521	0.662	1.80362e-71	Neutrophils	Rac2
Crem	1.44078e-75	0.922951	0.182	0.332	3.33383e-71	Neutrophils	Crem
Ipmk	2.38071e-75	0.303138	0.05	0.117	5.50872e-71	Neutrophils	Ipmk
Dazap2	2.41104e-75	0.962049	0.289	0.537	5.57891e-71	Neutrophils	Dazap2
Ptbp3	3.79719e-75	0.523962	0.131	0.244	8.78632e-71	Neutrophils	Ptbp3
Pak2	2.11284e-74	0.837426	0.321	0.599	4.8889e-70	Neutrophils	Pak2
Sde2	7.52509e-74	0.367414	0.069	0.146	1.74123e-69	Neutrophils	Sde2
Stk40	2.05175e-73	0.276735	0.056	0.127	4.74754e-69	Neutrophils	Stk40
Bin3	4.09641e-73	0.581697	0.106	0.204	9.47868e-69	Neutrophils	Bin3
Eif2ak2	4.59125e-73	0.384764	0.088	0.175	1.06237e-68	Neutrophils	Eif2ak2
Actr3	1.43801e-72	0.510265	0.42	0.779	3.32741e-68	Neutrophils	Actr3
Sts	2.45887e-72	0.587269	0.065	0.14	5.68959e-68	Neutrophils	Sts
Arhgef3	9.84956e-72	0.634788	0.107	0.062	2.27909e-67	Neutrophils	Arhgef3
Map3k8	1.21157e-71	1.04197	0.186	0.336	2.80346e-67	Neutrophils	Map3k8
Crlf3	3.74762e-71	0.391449	0.083	0.166	8.67162e-67	Neutrophils	Crlf3
Gab2	5.3417e-71	0.35529	0.069	0.145	1.23602e-66	Neutrophils	Gab2
Lilrb3l	2.6544e-70	0.593163	0.103	0.059	6.14202e-66	Neutrophils	Lilrb3l
Nceh1	5.29762e-70	0.344926	0.068	0.142	1.22582e-65	Neutrophils	Nceh1
Snx18	5.48918e-70	0.904071	0.258	0.459	1.27014e-65	Neutrophils	Snx18
Ubc	8.27516e-70	0.842359	0.65	0.87	1.91479e-65	Neutrophils	Ubc
Hcls1	1.13069e-69	0.643101	0.278	0.496	2.61631e-65	Neutrophils	Hcls1
Zfand3	1.30098e-69	0.654886	0.136	0.251	3.01034e-65	Neutrophils	Zfand3
ENSRNOG00000065867	1.50559e-69	0.966642	0.356	0.348	3.48379e-65	Neutrophils	ENSRNOG00000065867
Hck	2.11621e-69	0.784595	0.289	0.51	4.89669e-65	Neutrophils	Hck
Ppp1r15b	6.12625e-69	0.402242	0.078	0.157	1.41755e-64	Neutrophils	Ppp1r15b
Actn1	9.67323e-69	0.950574	0.163	0.116	2.23829e-64	Neutrophils	Actn1
Bcl2a11	1.06015e-68	0.58639	0.465	0.705	2.45308e-64	Neutrophils	Bcl2a1
ENSRNOG00000031058	1.69979e-68	0.733728	0.245	0.435	3.93315e-64	Neutrophils	ENSRNOG00000031058
Tmem43	5.0084e-68	0.339394	0.059	0.127	1.15889e-63	Neutrophils	Tmem43
Atad2b	1.23033e-67	0.492478	0.103	0.195	2.84687e-63	Neutrophils	Atad2b
Osm	4.11466e-67	1.52987	0.255	0.224	9.5209e-63	Neutrophils	Osm
Sema4d	4.21688e-67	1.24601	0.248	0.215	9.75744e-63	Neutrophils	Sema4d
Rin3	2.07758e-66	0.670264	0.144	0.26	4.80731e-62	Neutrophils	Rin3
Fam107b	2.41317e-66	0.450427	0.131	0.236	5.58383e-62	Neutrophils	Fam107b
Serpinb1a	2.57294e-66	2.88146	0.441	0.574	5.95352e-62	Neutrophils	Serpinb1a
Ostf1	4.22035e-66	0.52131	0.432	0.775	9.76546e-62	Neutrophils	Ostf1
Csrnp1	8.03588e-66	0.867789	0.156	0.28	1.85942e-61	Neutrophils	Csrnp1
Sbno2	1.43738e-65	0.559265	0.112	0.209	3.32595e-61	Neutrophils	Sbno2
AABR07028769.1	1.4668e-65	0.728014	0.259	0.456	3.39403e-61	Neutrophils	AABR07028769.1
Plxnc1	2.94233e-64	0.274331	0.066	0.136	6.80826e-60	Neutrophils	Plxnc1
Arhgap26	2.03812e-63	0.92562	0.156	0.112	4.71601e-59	Neutrophils	Arhgap26
Smad7	2.1812e-62	0.694062	0.13	0.233	5.04708e-58	Neutrophils	Smad7
Sri	4.185e-62	1.32702	0.484	0.685	9.68368e-58	Neutrophils	Sri
Tbl1xr1	1.00392e-61	0.533891	0.099	0.184	2.32297e-57	Neutrophils	Tbl1xr1
Ier5	2.02035e-61	0.973467	0.225	0.395	4.67488e-57	Neutrophils	Ier5
Actr2	2.86603e-61	0.348848	0.488	0.837	6.6317e-57	Neutrophils	Actr2
Sema4a	4.09677e-61	1.41416	0.265	0.244	9.47951e-57	Neutrophils	Sema4a
Osbpl9	4.58629e-61	0.7008	0.147	0.261	1.06122e-56	Neutrophils	Osbpl9
Gm5471	1.45366e-60	0.825473	0.231	0.404	3.36362e-56	Neutrophils	Gm5471
Hmgb2l1.1	2.73152e-60	1.18858	0.32	0.317	6.32046e-56	Neutrophils	Hmgb2l1.1
Ccl3	5.63579e-60	2.51585	0.495	0.616	1.30407e-55	Neutrophils	Ccl3
Rapgef6	8.20129e-60	0.483795	0.111	0.2	1.8977e-55	Neutrophils	Rapgef6
Chmp3	1.34543e-59	0.930417	0.307	0.557	3.1132e-55	Neutrophils	Chmp3
Lpgat1	3.2838e-59	0.400346	0.081	0.155	7.59838e-55	Neutrophils	Lpgat1
Adar	1.07917e-58	0.260318	0.054	0.114	2.4971e-54	Neutrophils	Adar
Notch1	1.5669e-58	0.397668	0.099	0.181	3.62565e-54	Neutrophils	Notch1
Morf4l1	2.03304e-58	0.539788	0.454	0.815	4.70424e-54	Neutrophils	Morf4l1
Rassf3	1.42646e-57	0.423571	0.068	0.134	3.30069e-53	Neutrophils	Rassf3
Jmjd1c	2.95106e-57	0.784765	0.242	0.416	6.82846e-53	Neutrophils	Jmjd1c
Ly96	3.50326e-57	0.709238	0.165	0.287	8.10619e-53	Neutrophils	Ly96
Olr1	5.45352e-57	0.809253	0.191	0.325	1.26189e-52	Neutrophils	Olr1
Fcgr1a	6.48018e-57	1.30113	0.348	0.374	1.49945e-52	Neutrophils	Fcgr1a
Creb1	1.4589e-56	0.369125	0.08	0.151	3.37574e-52	Neutrophils	Creb1
Xdh	2.63471e-56	0.726038	0.132	0.091	6.09646e-52	Neutrophils	Xdh
Pcf11	5.9093e-56	0.599393	0.125	0.22	1.36735e-51	Neutrophils	Pcf11
ENSRNOG00000059381	6.96061e-56	1.31736	0.335	0.615	1.61061e-51	Neutrophils	ENSRNOG00000059381
Nadk	1.54849e-55	1.39802	0.286	0.282	3.58306e-51	Neutrophils	Nadk
Txnip	2.58888e-55	1.88507	0.341	0.366	5.9904e-51	Neutrophils	Txnip
Tpd52	4.09021e-55	0.833063	0.285	0.5	9.46433e-51	Neutrophils	Tpd52
Dstn	6.12956e-55	1.11987	0.548	0.862	1.41832e-50	Neutrophils	Dstn
Thbd	1.29857e-54	0.655672	0.087	0.16	3.00476e-50	Neutrophils	Thbd
Gpbp1	1.32385e-54	0.889908	0.251	0.434	3.06325e-50	Neutrophils	Gpbp1
Rbm47	1.42782e-54	0.324382	0.048	0.102	3.30383e-50	Neutrophils	Rbm47
RT1-S3	2.53285e-54	0.504277	0.147	0.249	5.86075e-50	Neutrophils	RT1-S3
Arid5a	6.07686e-54	0.525211	0.11	0.196	1.40612e-49	Neutrophils	Arid5a
ENSRNOG00000070284	6.6797e-54	0.445026	0.214	0.353	1.54562e-49	Neutrophils	ENSRNOG00000070284
Atf4	6.48254e-53	0.945559	0.39	0.703	1.5e-48	Neutrophils	Atf4
Nabp1	6.52917e-53	0.830706	0.169	0.286	1.51078e-48	Neutrophils	Nabp1
Map3k3	3.47841e-52	0.530019	0.111	0.195	8.04869e-48	Neutrophils	Map3k3
Cited2	7.57119e-52	0.887957	0.365	0.612	1.7519e-47	Neutrophils	Cited2
Carhsp1	7.84801e-52	1.06432	0.467	0.579	1.81595e-47	Neutrophils	Carhsp1
Abtb1	1.69703e-51	0.854665	0.122	0.084	3.92676e-47	Neutrophils	Abtb1
Abhd5	2.57802e-51	0.440117	0.062	0.121	5.96527e-47	Neutrophils	Abhd5
NEWGENE-1559832	2.60672e-51	0.382666	0.052	0.106	6.03169e-47	Neutrophils	NEWGENE-1559832
Cers6	3.01813e-51	0.70952	0.107	0.07	6.98365e-47	Neutrophils	Cers6
Tgoln2	4.31893e-51	0.685837	0.149	0.254	9.99357e-47	Neutrophils	Tgoln2
Dna2	6.11953e-51	0.331549	0.053	0.108	1.416e-46	Neutrophils	Dna2
ENSRNOG00000064228	1.07119e-50	0.974734	0.141	0.103	2.47863e-46	Neutrophils	ENSRNOG00000064228
Efhd2	1.9425e-50	0.814506	0.338	0.595	4.49474e-46	Neutrophils	Efhd2
Dgkd	8.99851e-50	0.399355	0.059	0.115	2.08217e-45	Neutrophils	Dgkd
Shoc2	1.43759e-49	0.451789	0.091	0.163	3.32643e-45	Neutrophils	Shoc2
Pxk	1.94421e-49	0.535358	0.098	0.175	4.49871e-45	Neutrophils	Pxk
Tstd1	2.08513e-49	0.600501	0.107	0.07	4.82479e-45	Neutrophils	Tstd1
Tpm3	7.42761e-49	0.671622	0.604	0.86	1.71867e-44	Neutrophils	Tpm3
Gnai3	1.34775e-48	0.82851	0.193	0.326	3.11857e-44	Neutrophils	Gnai3
Azin1	1.08797e-47	0.755598	0.206	0.345	2.51746e-43	Neutrophils	Azin1
Gpcpd1	1.14849e-47	0.432573	0.087	0.155	2.6575e-43	Neutrophils	Gpcpd1
Ptafr	3.56476e-47	0.796146	0.16	0.269	8.24849e-43	Neutrophils	Ptafr
Ampd3	1.56924e-46	0.7561	0.125	0.088	3.63105e-42	Neutrophils	Ampd3
Mbd6	6.45166e-46	0.337294	0.061	0.116	1.49285e-41	Neutrophils	Mbd6
Dclre1a	6.76503e-45	0.390296	0.09	0.158	1.56536e-40	Neutrophils	Dclre1a
Cyfip2	6.93963e-45	0.317412	0.083	0.146	1.60576e-40	Neutrophils	Cyfip2
Phf20l1	7.30815e-45	0.665769	0.133	0.224	1.69103e-40	Neutrophils	Phf20l1
ENSRNOG00000054017	8.99394e-45	2.12245	0.315	0.339	2.08111e-40	Neutrophils	ENSRNOG00000054017
Klf10	1.17034e-44	0.433977	0.054	0.105	2.70806e-40	Neutrophils	Klf10
ENSRNOG00000062930	3.08292e-44	0.415465	0.287	0.44	7.13357e-40	Neutrophils	ENSRNOG00000062930
Rassf5	4.22863e-44	0.788713	0.132	0.097	9.78463e-40	Neutrophils	Rassf5
Mical1	5.2529e-44	0.592549	0.096	0.166	1.21547e-39	Neutrophils	Mical1
Dock11	8.22801e-44	0.499662	0.103	0.176	1.90388e-39	Neutrophils	Dock11
Efcab14	8.32242e-44	0.958548	0.287	0.49	1.92573e-39	Neutrophils	Efcab14
Usp15	3.82823e-43	0.798017	0.216	0.36	8.85815e-39	Neutrophils	Usp15
Itpripl2	6.11614e-43	0.450165	0.065	0.12	1.41521e-38	Neutrophils	Itpripl2
Syk	1.4414e-42	0.71907	0.143	0.237	3.33525e-38	Neutrophils	Syk
Arap1	2.25191e-42	0.420953	0.082	0.144	5.2107e-38	Neutrophils	Arap1
Acox1	3.48714e-42	0.634503	0.11	0.187	8.06889e-38	Neutrophils	Acox1
Baz2b	6.17104e-42	0.621298	0.131	0.217	1.42792e-37	Neutrophils	Baz2b
ENSRNOG00000055531	8.86102e-42	0.439511	0.081	0.143	2.05035e-37	Neutrophils	ENSRNOG00000055531
Csf2ra1	9.94985e-42	0.524389	0.409	0.662	2.3023e-37	Neutrophils	Csf2ra
AABR07054262.1	2.06524e-41	0.373231	0.088	0.152	4.77877e-37	Neutrophils	AABR07054262.1
N4bp1	2.08757e-41	0.988667	0.189	0.312	4.83044e-37	Neutrophils	N4bp1
Vasp	5.60011e-41	0.995354	0.265	0.446	1.29581e-36	Neutrophils	Vasp
Pnpla7	9.73732e-41	0.577936	0.09	0.154	2.25312e-36	Neutrophils	Pnpla7
ENSRNOG00000065853	3.57788e-40	0.337525	0.081	0.14	8.27886e-36	Neutrophils	ENSRNOG00000065853
Myh9	5.67253e-40	1.35464	0.344	0.393	1.31257e-35	Neutrophils	Myh9
Arid4a	4.87862e-39	0.733284	0.165	0.268	1.12886e-34	Neutrophils	Arid4a
Spi11	1.1595e-38	0.648763	0.38	0.621	2.68296e-34	Neutrophils	Spi1
Pmaip1	2.46711e-38	1.20798	0.127	0.095	5.70865e-34	Neutrophils	Pmaip1
Gbp2	5.39218e-38	0.407581	0.103	0.169	1.2477e-33	Neutrophils	Gbp2
Tut7	1.56653e-37	1.2711	0.278	0.287	3.62478e-33	Neutrophils	Tut7
Nlrp1a	1.81682e-37	0.39577	0.075	0.13	4.20393e-33	Neutrophils	Nlrp1a
Mob1a	4.34561e-37	0.906759	0.24	0.395	1.00553e-32	Neutrophils	Mob1a
Vamp8	4.74387e-37	0.599536	0.45	0.77	1.09768e-32	Neutrophils	Vamp8
Csnk1g3	4.7932e-37	0.720237	0.149	0.24	1.1091e-32	Neutrophils	Csnk1g3
Amn1	5.27433e-37	0.667037	0.084	0.143	1.22043e-32	Neutrophils	Amn1
Sort1	9.84716e-37	0.710356	0.164	0.263	2.27853e-32	Neutrophils	Sort1
Sypl1	1.1507e-36	1.40188	0.39	0.482	2.6626e-32	Neutrophils	Sypl1
Cd59	1.19451e-36	1.26653	0.359	0.418	2.76397e-32	Neutrophils	Cd59
Xaf1	1.27284e-36	0.600498	0.103	0.072	2.94522e-32	Neutrophils	Xaf1
Flot2	1.38416e-36	0.752489	0.201	0.327	3.2028e-32	Neutrophils	Flot2
Tnfaip8	1.463e-36	1.32912	0.323	0.359	3.38524e-32	Neutrophils	Tnfaip8
ENSRNOG00000056135	3.53162e-36	0.74518	0.261	0.419	8.17181e-32	Neutrophils	ENSRNOG00000056135
Atp6v0c1	4.19035e-36	0.325711	0.868	0.93	9.69604e-32	Neutrophils	Atp6v0c
Ndel1	1.82047e-35	1.06795	0.228	0.373	4.21237e-31	Neutrophils	Ndel1
ENSRNOG00000030118	3.12164e-35	0.695922	0.416	0.731	7.22316e-31	Neutrophils	ENSRNOG00000030118
Hspa8	3.15094e-34	0.683648	0.688	0.938	7.29097e-30	Neutrophils	Hspa8
Itgb2	7.85283e-34	0.907251	0.302	0.495	1.81707e-29	Neutrophils	Itgb2
Ikzf1	5.67437e-33	0.344341	0.078	0.13	1.31299e-28	Neutrophils	Ikzf1
Slc28a2	1.46364e-32	0.535857	0.123	0.192	3.38672e-28	Neutrophils	Slc28a2
Znrf1	1.5938e-32	0.851755	0.211	0.339	3.6879e-28	Neutrophils	Znrf1
Laptm51	1.74224e-32	0.438686	0.626	0.745	4.03136e-28	Neutrophils	Laptm5
Irf1	2.26581e-32	0.701531	0.16	0.249	5.24286e-28	Neutrophils	Irf1
Nuak2	4.35069e-32	0.519187	0.08	0.132	1.00671e-27	Neutrophils	Nuak2
Il6r	5.98735e-32	0.565779	0.099	0.159	1.38541e-27	Neutrophils	Il6r
Ptpn18	1.47994e-31	0.66632	0.211	0.333	3.42444e-27	Neutrophils	Ptpn18
Rasgrp2	2.59894e-31	0.577755	0.112	0.177	6.01368e-27	Neutrophils	Rasgrp2
Pim1	2.737e-31	0.640586	0.087	0.143	6.33315e-27	Neutrophils	Pim1
Gapdh	4.31483e-31	0.269313	0.781	0.96	9.9841e-27	Neutrophils	Gapdh
Clic1	5.28985e-31	0.508045	0.67	0.873	1.22402e-26	Neutrophils	Clic1
Cspp1	5.42446e-31	0.464892	0.074	0.124	1.25517e-26	Neutrophils	Cspp1
Tuba1c1	5.57187e-31	0.451554	0.479	0.729	1.28927e-26	Neutrophils	Tuba1c
Zdhhc18	6.20262e-31	1.23433	0.287	0.306	1.43522e-26	Neutrophils	Zdhhc18
Tmem268	8.90456e-31	0.347829	0.058	0.101	2.06043e-26	Neutrophils	Tmem268
Gsr	1.13484e-30	0.396402	0.071	0.119	2.62591e-26	Neutrophils	Gsr
ENSRNOG00000063679	1.35873e-30	0.476246	0.096	0.153	3.14398e-26	Neutrophils	ENSRNOG00000063679
Hsp90aa1	1.36594e-30	1.21863	0.634	0.908	3.16065e-26	Neutrophils	Hsp90aa1
Tlr2	1.43304e-30	0.95565	0.26	0.418	3.31592e-26	Neutrophils	Tlr2
Fgd4	1.79347e-30	0.379049	0.071	0.118	4.14991e-26	Neutrophils	Fgd4
ENSRNOG00000016978	2.3743e-30	0.744587	0.148	0.122	5.49388e-26	Neutrophils	ENSRNOG00000016978
Glrx	3.63272e-30	1.29826	0.376	0.456	8.40574e-26	Neutrophils	Glrx
Bcl3	1.50769e-29	0.414261	0.066	0.11	3.48864e-25	Neutrophils	Bcl3
Mgst2	2.07801e-29	0.816596	0.228	0.35	4.80831e-25	Neutrophils	Mgst2
Fyb1	2.87166e-29	0.899709	0.28	0.444	6.64473e-25	Neutrophils	Fyb1
H3f3c	3.87918e-29	0.317037	0.078	0.126	8.97604e-25	Neutrophils	H3f3c
Ube2d3	1.01864e-28	0.955092	0.517	0.791	2.35703e-24	Neutrophils	Ube2d3
Susd3	3.45111e-28	0.996802	0.217	0.342	7.98553e-24	Neutrophils	Susd3
Fam241a	7.6245e-28	0.590594	0.104	0.164	1.76423e-23	Neutrophils	Fam241a
Rnf167	4.40265e-27	1.06796	0.188	0.173	1.01873e-22	Neutrophils	Rnf167
Fem1c	8.33832e-27	0.675364	0.097	0.152	1.9294e-22	Neutrophils	Fem1c
Gnai2	1.16651e-26	0.381301	0.671	0.906	2.69919e-22	Neutrophils	Gnai2
Il16	1.27972e-26	0.340119	0.061	0.101	2.96114e-22	Neutrophils	Il16
Plscr2	1.60574e-26	0.499164	0.062	0.103	3.71551e-22	Neutrophils	Plscr2
Mtus1	4.45987e-26	0.600469	0.15	0.228	1.03197e-21	Neutrophils	Mtus1
Far1	4.77238e-26	0.74562	0.152	0.234	1.10428e-21	Neutrophils	Far1
Notch2	7.38091e-26	0.971809	0.159	0.139	1.70787e-21	Neutrophils	Notch2
Slc12a6	2.4522e-25	0.534497	0.095	0.147	5.67413e-21	Neutrophils	Slc12a6
RGD1563400	4.74775e-25	1.31559	0.382	0.48	1.09858e-20	Neutrophils	RGD1563400
Klf2	5.47454e-25	0.749862	0.386	0.549	1.26675e-20	Neutrophils	Klf2
Sik1	5.71303e-25	0.601914	0.125	0.189	1.32194e-20	Neutrophils	Sik1
Hexim1	2.10277e-24	1.102	0.203	0.194	4.8656e-20	Neutrophils	Hexim1
Oga	3.66103e-24	0.916484	0.168	0.256	8.47126e-20	Neutrophils	Oga
Dbt	3.72447e-24	0.376319	0.074	0.116	8.61805e-20	Neutrophils	Dbt
Jun	5.77737e-24	0.960623	0.544	0.821	1.33683e-19	Neutrophils	Jun
Fos	2.24684e-23	0.559643	0.692	0.799	5.19897e-19	Neutrophils	Fos
Mboat7	5.07006e-23	1.38391	0.266	0.289	1.17316e-18	Neutrophils	Mboat7
Xpo6	1.16585e-22	0.498657	0.087	0.133	2.69766e-18	Neutrophils	Xpo6
Marchf1	1.56625e-22	0.346373	0.064	0.101	3.62414e-18	Neutrophils	Marchf1
Dtx3l	2.09472e-22	0.351388	0.071	0.111	4.84698e-18	Neutrophils	Dtx3l
Tnip1	3.07958e-22	0.882966	0.168	0.253	7.12585e-18	Neutrophils	Tnip1
Ube2b	3.14795e-22	0.995399	0.347	0.58	7.28405e-18	Neutrophils	Ube2b
Ptk2b	4.50311e-22	0.891478	0.156	0.138	1.04198e-17	Neutrophils	Ptk2b
Zfp36	6.42743e-22	1.32713	0.401	0.51	1.48724e-17	Neutrophils	Zfp36
Tagap	3.30846e-21	0.653802	0.086	0.13	7.65545e-17	Neutrophils	Tagap
Cap1	2.00814e-20	0.818786	0.388	0.668	4.64664e-16	Neutrophils	Cap1
RGD1563888	3.23797e-20	0.554413	0.104	0.153	7.49233e-16	Neutrophils	RGD1563888
Crebrf	4.00186e-20	0.606916	0.106	0.157	9.25989e-16	Neutrophils	Crebrf
Plekho2	4.50657e-20	0.86411	0.185	0.277	1.04277e-15	Neutrophils	Plekho2
Ralb	5.09107e-20	1.21447	0.232	0.359	1.17802e-15	Neutrophils	Ralb
Mgst1	6.06521e-20	1.05958	0.382	0.458	1.40343e-15	Neutrophils	Mgst1
Riok3	9.41063e-20	1.02837	0.314	0.512	2.17753e-15	Neutrophils	Riok3
AABR07029605.1	4.92098e-19	0.672159	0.141	0.206	1.13867e-14	Neutrophils	AABR07029605.1
Kcnj2	7.30612e-19	0.53539	0.084	0.125	1.69056e-14	Neutrophils	Kcnj2
Sesn2	7.76371e-19	0.640767	0.086	0.129	1.79645e-14	Neutrophils	Sesn2
Ssh2	1.38884e-18	0.4954	0.112	0.163	3.21363e-14	Neutrophils	Ssh2
Eif4e3	2.90048e-18	0.608444	0.119	0.174	6.71141e-14	Neutrophils	Eif4e3
Mindy1	6.81729e-17	0.558332	0.106	0.154	1.57745e-12	Neutrophils	Mindy1
Gmip	8.0349e-17	0.646439	0.105	0.087	1.8592e-12	Neutrophils	Gmip
Arhgap25	8.28483e-17	1.23985	0.228	0.239	1.91703e-12	Neutrophils	Arhgap25
Capza1	1.97672e-16	0.995093	0.327	0.533	4.57394e-12	Neutrophils	Capza1
Selplg	2.16738e-16	1.16399	0.356	0.441	5.01511e-12	Neutrophils	Selplg
Dnajb1	7.07162e-16	1.11972	0.279	0.417	1.6363e-11	Neutrophils	Dnajb1
RT1-T24-1	7.65371e-16	0.952298	0.208	0.209	1.77099e-11	Neutrophils	RT1-T24-1
Gda	9.55629e-16	0.692988	0.2	0.282	2.21123e-11	Neutrophils	Gda
Tmbim6	1.83474e-15	0.821572	0.542	0.835	4.24541e-11	Neutrophils	Tmbim6
Cdc42ep3	3.03813e-15	1.18006	0.242	0.259	7.02993e-11	Neutrophils	Cdc42ep3
Marcks	3.55575e-15	0.619409	0.517	0.628	8.22764e-11	Neutrophils	Marcks
Adam8	9.15613e-15	1.01274	0.193	0.191	2.11864e-10	Neutrophils	Adam8
Cd274	1.8742e-14	1.38354	0.142	0.131	4.33672e-10	Neutrophils	Cd274
ENSRNOG00000012929	6.18744e-14	1.31745	0.247	0.272	1.43171e-09	Neutrophils	ENSRNOG00000012929
Slc5a3	1.8203e-13	0.858747	0.111	0.156	4.21199e-09	Neutrophils	Slc5a3
Iqgap1	2.18888e-13	1.2011	0.302	0.361	5.06486e-09	Neutrophils	Iqgap1
Exo5	2.84485e-13	0.731123	0.127	0.114	6.5827e-09	Neutrophils	Exo5
Arhgap15	2.85192e-13	0.412928	0.117	0.161	6.59906e-09	Neutrophils	Arhgap15
Akap13	5.00753e-13	1.34344	0.359	0.47	1.15869e-08	Neutrophils	Akap13
Lyn	9.52102e-13	1.02751	0.424	0.578	2.20307e-08	Neutrophils	Lyn
Cd44	1.00781e-12	1.06291	0.359	0.454	2.33198e-08	Neutrophils	Cd44
Rhov	1.19074e-12	0.623529	0.128	0.178	2.75526e-08	Neutrophils	Rhov
Ddit4	1.38711e-12	1.24904	0.173	0.169	3.20964e-08	Neutrophils	Ddit4
Rbm39	2.47394e-12	0.616955	0.515	0.854	5.72445e-08	Neutrophils	Rbm39
Irf2	2.62048e-12	0.804839	0.178	0.252	6.06353e-08	Neutrophils	Irf2
Rnf11l1	2.96203e-12	1.13286	0.175	0.175	6.85384e-08	Neutrophils	Rnf11l1
Kdm6b	3.69634e-12	0.898424	0.16	0.154	8.55295e-08	Neutrophils	Kdm6b
Rmdn1	5.80709e-12	0.783409	0.119	0.166	1.3437e-07	Neutrophils	Rmdn1
Fgl2	1.4237e-11	0.949486	0.261	0.372	3.29429e-07	Neutrophils	Fgl2
Pbxip1	6.5898e-11	0.649215	0.13	0.179	1.52481e-06	Neutrophils	Pbxip1
Smap2	7.71718e-11	1.0303	0.333	0.526	1.78568e-06	Neutrophils	Smap2
Klf6	9.30894e-11	0.606317	0.502	0.749	2.15399e-06	Neutrophils	Klf6
ENSRNOG00000018960	1.29105e-10	0.457333	0.098	0.133	2.98736e-06	Neutrophils	ENSRNOG00000018960
Dennd3	1.39597e-10	0.648899	0.1	0.088	3.23014e-06	Neutrophils	Dennd3
Ebi3	1.69463e-10	0.741375	0.08	0.11	3.92121e-06	Neutrophils	Ebi3
Lgals9	1.88827e-10	0.805932	0.137	0.185	4.36928e-06	Neutrophils	Lgals9
Gch1	2.10332e-10	1.03858	0.19	0.264	4.86687e-06	Neutrophils	Gch1
Anxa11	2.81108e-10	0.990557	0.335	0.532	6.50456e-06	Neutrophils	Anxa11
Tle4	4.87214e-10	0.413795	0.077	0.105	1.12737e-05	Neutrophils	Tle4
ENSRNOG00000039496	6.09847e-10	0.806602	0.255	0.368	1.41113e-05	Neutrophils	ENSRNOG00000039496
Fcho2	1.73255e-09	0.796264	0.148	0.203	4.00895e-05	Neutrophils	Fcho2
Dok3	1.83745e-09	0.962747	0.224	0.319	4.25168e-05	Neutrophils	Dok3
Pten	3.89358e-09	0.863147	0.193	0.269	9.00936e-05	Neutrophils	Pten
Neurl3	5.37411e-09	1.15296	0.122	0.164	0.000124352	Neutrophils	Neurl3
Arhgap45	5.43276e-09	1.00233	0.258	0.374	0.000125709	Neutrophils	Arhgap45
Arl6ip6	5.4694e-09	0.620617	0.101	0.135	0.000126556	Neutrophils	Arl6ip6
Arrdc3	6.16811e-09	1.36448	0.247	0.282	0.000142724	Neutrophils	Arrdc3
Usp3	7.4443e-09	0.752163	0.164	0.223	0.000172254	Neutrophils	Usp3
Rgs3	1.08954e-08	0.892626	0.154	0.153	0.000252109	Neutrophils	Rgs3
Nqo1	1.26444e-08	0.519824	0.108	0.143	0.000292579	Neutrophils	Nqo1
Triobp	1.57945e-08	0.698326	0.133	0.179	0.000365469	Neutrophils	Triobp
Mtmr3	2.27144e-08	0.668316	0.114	0.106	0.000525588	Neutrophils	Mtmr3
Macir	2.7788e-08	0.908816	0.151	0.15	0.000642988	Neutrophils	Macir
Birc3	3.57496e-08	0.630693	0.091	0.121	0.000827209	Neutrophils	Birc3
Cmtm6	4.35492e-08	0.86692	0.181	0.248	0.00100769	Neutrophils	Cmtm6
Jam2	5.22957e-08	0.401376	0.092	0.121	0.00121007	Neutrophils	Jam2
Ep300	6.31956e-08	0.63823	0.113	0.15	0.00146228	Neutrophils	Ep300
Themis2	6.8273e-08	0.858545	0.186	0.253	0.00157977	Neutrophils	Themis2
Narf	3.35102e-07	0.607919	0.1	0.092	0.00775392	Neutrophils	Narf
Apbb1ip	3.50679e-07	1.09718	0.4	0.563	0.00811435	Neutrophils	Apbb1ip
Anxa2	5.7337e-07	0.434404	0.546	0.758	0.0132672	Neutrophils	Anxa2
Cd9	9.47389e-07	0.404109	0.467	0.558	0.0219216	Neutrophils	Cd9
Fmnl1	1.28596e-06	0.808706	0.19	0.256	0.0297559	Neutrophils	Fmnl1
Cnn2	1.51309e-06	1.03609	0.265	0.313	0.0350113	Neutrophils	Cnn2
Picalm	1.5807e-06	1.11657	0.401	0.555	0.0365759	Neutrophils	Picalm
Resf1	1.76321e-06	1.42973	0.234	0.266	0.0407989	Neutrophils	Resf1
Ddit3	1.99297e-06	1.64579	0.272	0.399	0.0461152	Neutrophils	Ddit3
Socs3	2.27615e-06	1.43443	0.395	0.544	0.0526679	Neutrophils	Socs3
Ncf2	3.37095e-06	0.814597	0.174	0.184	0.0780005	Neutrophils	Ncf2
Ccnd3	5.56458e-06	0.758869	0.185	0.247	0.128759	Neutrophils	Ccnd3
Ccpg1	6.80947e-06	0.730752	0.151	0.198	0.157564	Neutrophils	Ccpg1
Osgin1	1.01815e-05	0.926956	0.108	0.104	0.23559	Neutrophils	Osgin1
Fosl2	1.13843e-05	0.935793	0.144	0.146	0.26342	Neutrophils	Fosl2
Hist1h2bq	1.21347e-05	1.68145	0.292	0.42	0.280785	Neutrophils	Hist1h2bq
Ralgps2	1.28725e-05	0.683127	0.1	0.094	0.297856	Neutrophils	Ralgps2
Morc3	2.1127e-05	0.838202	0.138	0.14	0.488858	Neutrophils	Morc3
AABR07053516.1	2.81299e-05	1.26386	0.28	0.348	0.650897	Neutrophils	AABR07053516.1
Icam2	3.73007e-05	0.713821	0.137	0.174	0.8631	Neutrophils	Icam2
Vegfa	4.64293e-05	1.17971	0.155	0.202	1	Neutrophils	Vegfa
Hmgb2l1	4.67202e-05	0.649085	0.22	0.289	1	Neutrophils	Hmgb2l1
Rlf	9.94943e-05	0.814207	0.152	0.158	1	Neutrophils	Rlf
Ypel5	0.000103781	1.39755	0.236	0.277	1	Neutrophils	Ypel5
Arpc5	0.00018823	0.753052	0.464	0.767	1	Neutrophils	Arpc5
Entpd1	0.000224718	0.739133	0.122	0.122	1	Neutrophils	Entpd1
Mxi1	0.000301131	1.00523	0.185	0.203	1	Neutrophils	Mxi1
Xpc	0.000669196	0.526646	0.092	0.113	1	Neutrophils	Xpc
Tcp11l2	0.000850438	0.405508	0.086	0.105	1	Neutrophils	Tcp11l2
Grk6	0.00107996	0.989107	0.227	0.306	1	Neutrophils	Grk6
Vps54	0.00119698	0.664813	0.115	0.142	1	Neutrophils	Vps54
Ube2h	0.00148558	0.773697	0.169	0.217	1	Neutrophils	Ube2h
Uspl1	0.00182922	0.510122	0.093	0.114	1	Neutrophils	Uspl1
Cpne2	0.00218227	0.525598	0.086	0.105	1	Neutrophils	Cpne2
Susd6	0.0024803	1.25519	0.278	0.352	1	Neutrophils	Susd6
Card19	0.00530451	1.25403	0.377	0.531	1	Neutrophils	Card19
Ell	0.0071277	0.825391	0.106	0.108	1	Neutrophils	Ell
Arhgap9	0.00804154	1.07154	0.257	0.353	1	Neutrophils	Arhgap9
Plp1	0	4.72813	0.72	0.352	0	Oligodendrocytes	Plp1
Tubb4a	0	4.16638	0.704	0.1	0	Oligodendrocytes	Tubb4a
Cnp	0	4.11756	0.969	0.409	0	Oligodendrocytes	Cnp
Mbp	0	3.99771	0.685	0.311	0	Oligodendrocytes	Mbp
Cldn11	0	3.98495	0.692	0.115	0	Oligodendrocytes	Cldn11
Apod	0	3.86715	0.874	0.496	0	Oligodendrocytes	Apod
Aplp1	0	3.74794	0.626	0.115	0	Oligodendrocytes	Aplp1
Tf	0	3.72528	0.839	0.737	0	Oligodendrocytes	Tf
Mag	0	3.65299	0.477	0.082	0	Oligodendrocytes	Mag
Klk6	0	3.51523	0.458	0.088	0	Oligodendrocytes	Klk6
Pllp	0	3.5012	0.886	0.08	0	Oligodendrocytes	Pllp
S100b	0	3.36962	0.731	0.115	0	Oligodendrocytes	S100b
Il33	0	3.2921	0.611	0.182	0	Oligodendrocytes	Il33
Cryab	0	3.1539	0.85	0.185	0	Oligodendrocytes	Cryab
Mal	0	3.07845	0.377	0.049	0	Oligodendrocytes	Mal
Olig1	0	3.07649	0.819	0.035	0	Oligodendrocytes	Olig1
Stmn4	0	3.0752	0.733	0.062	0	Oligodendrocytes	Stmn4
Ptgds	0	3.02939	0.488	0.136	0	Oligodendrocytes	Ptgds
Ptn	0	2.9838	0.874	0.089	0	Oligodendrocytes	Ptn
Qdpr	0	2.85583	0.626	0.232	0	Oligodendrocytes	Qdpr
Slc44a1	0	2.82492	0.888	0.228	0	Oligodendrocytes	Slc44a1
Gpm6b	0	2.74435	0.925	0.05	0	Oligodendrocytes	Gpm6b
Gpd1	0	2.72294	0.552	0.046	0	Oligodendrocytes	Gpd1
Pcsk1n	0	2.65371	0.901	0.126	0	Oligodendrocytes	Pcsk1n
Cmtm5	0	2.64161	0.867	0.037	0	Oligodendrocytes	Cmtm5
Qk	0	2.60444	0.951	0.443	0	Oligodendrocytes	Qk
Mog	0	2.59817	0.408	0.028	0	Oligodendrocytes	Mog
ENSRNOG00000032922	0	2.59491	0.792	0.056	0	Oligodendrocytes	ENSRNOG00000032922
Mobp	0	2.55804	0.43	0.06	0	Oligodendrocytes	Mobp
Stmn1	0	2.55581	0.906	0.377	0	Oligodendrocytes	Stmn1
Septin4	0	2.5523	0.5	0.047	0	Oligodendrocytes	Septin4
Tuba1b	0	2.52625	0.978	0.778	0	Oligodendrocytes	Tuba1b
Cd91	0	2.51805	0.957	0.477	0	Oligodendrocytes	Cd9
Prnp	0	2.51381	0.888	0.105	0	Oligodendrocytes	Prnp
Bcas1	0	2.51124	0.777	0.036	0	Oligodendrocytes	Bcas1
Map1b	0	2.41911	0.853	0.049	0	Oligodendrocytes	Map1b
Gjb1	0	2.39793	0.461	0.032	0	Oligodendrocytes	Gjb1
Vgf	0	2.37761	0.497	0.035	0	Oligodendrocytes	Vgf
Enpp2	0	2.34999	0.502	0.071	0	Oligodendrocytes	Enpp2
Fez1	0	2.33488	0.82	0.044	0	Oligodendrocytes	Fez1
Resp18	0	2.28101	0.639	0.041	0	Oligodendrocytes	Resp18
Map1a	0	2.25829	0.741	0.036	0	Oligodendrocytes	Map1a
Sec11c	0	2.21248	0.908	0.597	0	Oligodendrocytes	Sec11c
Ccnd1	0	2.20729	0.564	0.281	0	Oligodendrocytes	Ccnd1
Cfap20dc	0	2.19894	0.389	0.031	0	Oligodendrocytes	Cfap20dc
App	0	2.18755	0.901	0.41	0	Oligodendrocytes	App
ENSRNOG00000006030	0	2.17285	0.522	0.014	0	Oligodendrocytes	ENSRNOG00000006030
Sirt2	0	2.17049	0.833	0.474	0	Oligodendrocytes	Sirt2
Shisa4	0	2.15201	0.843	0.046	0	Oligodendrocytes	Shisa4
Chst2	0	2.15181	0.761	0.128	0	Oligodendrocytes	Chst2
Gsn	0	2.14811	0.802	0.444	0	Oligodendrocytes	Gsn
Hapln2	0	2.12718	0.397	0.038	0	Oligodendrocytes	Hapln2
C1ql1	0	2.11842	0.443	0.014	0	Oligodendrocytes	C1ql1
Gap43	0	2.11727	0.535	0.034	0	Oligodendrocytes	Gap43
Scd2	0	2.11476	0.868	0.437	0	Oligodendrocytes	Scd2
Pcbp4	0	2.1123	0.858	0.124	0	Oligodendrocytes	Pcbp4
Serpine2	0	2.10425	0.563	0.053	0	Oligodendrocytes	Serpine2
Kcna1	0	2.08825	0.542	0.01	0	Oligodendrocytes	Kcna1
Fabp7	0	2.07574	0.69	0.04	0	Oligodendrocytes	Fabp7
Plekhb1	0	2.07055	0.553	0.029	0	Oligodendrocytes	Plekhb1
Dbi	0	2.0673	0.961	0.645	0	Oligodendrocytes	Dbi
Ppp1r14a	0	2.06595	0.347	0.033	0	Oligodendrocytes	Ppp1r14a
Sox2	0	2.06543	0.72	0.016	0	Oligodendrocytes	Sox2
Ermn	0	2.04034	0.373	0.022	0	Oligodendrocytes	Ermn
Pebp1	0	2.03863	0.978	0.723	0	Oligodendrocytes	Pebp1
Npdc1	0	2.03319	0.827	0.094	0	Oligodendrocytes	Npdc1
Nedd4	0	2.02706	0.858	0.089	0	Oligodendrocytes	Nedd4
Rtn4	0	2.01796	0.909	0.504	0	Oligodendrocytes	Rtn4
Ubl7	0	2.01224	0.612	0.258	0	Oligodendrocytes	Ubl7
Ywhaq	0	2.00807	0.914	0.567	0	Oligodendrocytes	Ywhaq
Nkx6-2	0	1.98706	0.392	0.02	0	Oligodendrocytes	Nkx6-2
Josd2	0	1.98294	0.753	0.26	0	Oligodendrocytes	Josd2
Ncam1	0	1.97563	0.795	0.03	0	Oligodendrocytes	Ncam1
Ugt8	0	1.96022	0.478	0.022	0	Oligodendrocytes	Ugt8
Agpat4	0	1.92547	0.603	0.131	0	Oligodendrocytes	Agpat4
Gal	0	1.91422	0.36	0.028	0	Oligodendrocytes	Gal
Edil3	0	1.89651	0.682	0.085	0	Oligodendrocytes	Edil3
Mapt	0	1.87687	0.726	0.014	0	Oligodendrocytes	Mapt
Ttll7	0	1.87583	0.583	0.018	0	Oligodendrocytes	Ttll7
Cpe	0	1.86562	0.665	0.059	0	Oligodendrocytes	Cpe
Hmgcs1	0	1.85473	0.536	0.09	0	Oligodendrocytes	Hmgcs1
Pea15	0	1.84263	0.855	0.476	0	Oligodendrocytes	Pea15
Apbb1	0	1.84017	0.6	0.027	0	Oligodendrocytes	Apbb1
Wscd1	0	1.82887	0.647	0.017	0	Oligodendrocytes	Wscd1
Gstp1	0	1.81769	0.939	0.555	0	Oligodendrocytes	Gstp1
Tecr	0	1.80478	0.939	0.582	0	Oligodendrocytes	Tecr
Cyp51	0	1.78786	0.64	0.168	0	Oligodendrocytes	Cyp51
Cdkn1c	0	1.77316	0.316	0.027	0	Oligodendrocytes	Cdkn1c
Aldoc	0	1.76579	0.598	0.059	0	Oligodendrocytes	Aldoc
Htra1	0	1.75072	0.755	0.107	0	Oligodendrocytes	Htra1
Gjc2	0	1.74966	0.321	0.015	0	Oligodendrocytes	Gjc2
Sqle	0	1.74265	0.665	0.143	0	Oligodendrocytes	Sqle
Sox10	0	1.73207	0.781	0.021	0	Oligodendrocytes	Sox10
Fermt2	0	1.69969	0.784	0.047	0	Oligodendrocytes	Fermt2
Fyn	0	1.69009	0.748	0.167	0	Oligodendrocytes	Fyn
Tmem100	0	1.66807	0.46	0.027	0	Oligodendrocytes	Tmem100
Msmo1	0	1.66586	0.668	0.12	0	Oligodendrocytes	Msmo1
Adgrl3	0	1.65202	0.726	0.016	0	Oligodendrocytes	Adgrl3
Spry2	0	1.65139	0.65	0.09	0	Oligodendrocytes	Spry2
Dynll1	0	1.63146	0.96	0.787	0	Oligodendrocytes	Dynll1
Secisbp2l	0	1.61883	0.67	0.264	0	Oligodendrocytes	Secisbp2l
Ptprn	0	1.60721	0.665	0.035	0	Oligodendrocytes	Ptprn
Eid1	0	1.607	0.917	0.482	0	Oligodendrocytes	Eid1
Hspa2	0	1.59304	0.523	0.05	0	Oligodendrocytes	Hspa2
Snapc2	0	1.59151	0.675	0.078	0	Oligodendrocytes	Snapc2
Gatm	0	1.5895	0.739	0.332	0	Oligodendrocytes	Gatm
Septin8	0	1.58905	0.697	0.073	0	Oligodendrocytes	Septin8
Ankrd28	0	1.58804	0.686	0.046	0	Oligodendrocytes	Ankrd28
Ybx3	0	1.58137	0.854	0.521	0	Oligodendrocytes	Ybx3
Dst	0	1.577	0.787	0.285	0	Oligodendrocytes	Dst
Gadd45g	0	1.57081	0.621	0.266	0	Oligodendrocytes	Gadd45g
Gltp	0	1.56725	0.864	0.442	0	Oligodendrocytes	Gltp
Kif1a	0	1.55613	0.581	0.015	0	Oligodendrocytes	Kif1a
Dbndd2	0	1.5559	0.831	0.522	0	Oligodendrocytes	Dbndd2
Scrg1	0	1.54447	0.633	0.013	0	Oligodendrocytes	Scrg1
Hs3st1	0	1.53215	0.511	0.036	0	Oligodendrocytes	Hs3st1
Calca	0	1.53156	0.257	0.011	0	Oligodendrocytes	Calca
Mtch1	0	1.5256	0.914	0.623	0	Oligodendrocytes	Mtch1
Mgst3	0	1.52532	0.637	0.293	0	Oligodendrocytes	Mgst3
Rtn1	0	1.52514	0.62	0.05	0	Oligodendrocytes	Rtn1
Ppdpf	0	1.52159	0.832	0.246	0	Oligodendrocytes	Ppdpf
Fam181b	0	1.50945	0.569	0.015	0	Oligodendrocytes	Fam181b
Sh3glb2	0	1.50558	0.64	0.129	0	Oligodendrocytes	Sh3glb2
Schip1	0	1.50276	0.671	0.028	0	Oligodendrocytes	Schip1
Rusc1	0	1.49954	0.793	0.403	0	Oligodendrocytes	Rusc1
Psat1	0	1.49852	0.558	0.03	0	Oligodendrocytes	Psat1
Metrn	0	1.49474	0.688	0.071	0	Oligodendrocytes	Metrn
Gas7	0	1.47631	0.531	0.15	0	Oligodendrocytes	Gas7
Septin7	0	1.47572	0.908	0.567	0	Oligodendrocytes	Septin7
Tubb3	0	1.47519	0.603	0.02	0	Oligodendrocytes	Tubb3
Rdx	0	1.46722	0.813	0.249	0	Oligodendrocytes	Rdx
Nkain1	0	1.46103	0.619	0.043	0	Oligodendrocytes	Nkain1
Idi1	0	1.45994	0.597	0.165	0	Oligodendrocytes	Idi1
Tmem125.1	0	1.45988	0.359	0.01	0	Oligodendrocytes	Tmem125.1
Mapk8ip1	0	1.44777	0.611	0.045	0	Oligodendrocytes	Mapk8ip1
Prtfdc1	0	1.4476	0.781	0.196	0	Oligodendrocytes	Prtfdc1
Arl2	0	1.44394	0.764	0.298	0	Oligodendrocytes	Arl2
Lpar1	0	1.44344	0.495	0.035	0	Oligodendrocytes	Lpar1
Cfl2	0	1.44063	0.772	0.135	0	Oligodendrocytes	Cfl2
Olig2	0	1.43011	0.569	0.008	0	Oligodendrocytes	Olig2
Mt3	0	1.42741	0.408	0.036	0	Oligodendrocytes	Mt3
Dpy19l1	0	1.41218	0.611	0.195	0	Oligodendrocytes	Dpy19l1
ENSRNOG00000014654	0	1.40545	0.926	0.586	0	Oligodendrocytes	ENSRNOG00000014654
Slc12a2	0	1.40517	0.465	0.083	0	Oligodendrocytes	Slc12a2
Cdk2ap1	0	1.40508	0.86	0.402	0	Oligodendrocytes	Cdk2ap1
Slc25a4	0	1.40438	0.942	0.626	0	Oligodendrocytes	Slc25a4
Chl1	0	1.40096	0.528	0.01	0	Oligodendrocytes	Chl1
Cnn3	0	1.39952	0.734	0.066	0	Oligodendrocytes	Cnn3
[truncated: 7,933 more rows]
